# Supplementary material for: Scenes From Tick Physiology: Proteins of Sialome Talk About Their Biological Processes
Source: Front Cell Infect Microbiol. 2022 Jan 4;11:767845. doi: 10.3389/fcimb.2021.767845 (PMC8765405; doi:10.3389/fcimb.2021.767845)
Supplement: Supplementary Table 1 — The list of the LL processes used in this study. Each column of the file represents one group and is labelled at the top. Unfed, G1 to G6, correspond with the feeding groups of R. sanguineus. Data for salivary glands or gut of Ornithodoros rostratus are labelled as SG or Gut. [file Table_1.xlsx]

## Sheet: LL presence absence
Unfed	G1	G2	G3	G4	G5	G6	OrSG	ORGut
'de novo' IMP biosynthetic process	'de novo' IMP biosynthetic process	'de novo' IMP biosynthetic process	'de novo' AMP biosynthetic process	'de novo' AMP biosynthetic process	'de novo' AMP biosynthetic process	'de novo' AMP biosynthetic process	'de novo' AMP biosynthetic process	'de novo' AMP biosynthetic process
'de novo' UMP biosynthetic process	'de novo' UMP biosynthetic process	'de novo' UMP biosynthetic process	'de novo' IMP biosynthetic process	'de novo' IMP biosynthetic process	'de novo' IMP biosynthetic process	'de novo' IMP biosynthetic process	'de novo' IMP biosynthetic process	'de novo' IMP biosynthetic process
[2Fe-2S] cluster assembly	[2Fe-2S] cluster assembly	[2Fe-2S] cluster assembly	'de novo' UMP biosynthetic process	'de novo' UMP biosynthetic process	'de novo' UMP biosynthetic process	'de novo' UMP biosynthetic process	'de novo' UMP biosynthetic process	'de novo' UMP biosynthetic process
1-phosphatidyl-1D-myo-inositol 4,5-bisphosphate biosynthetic process	1-phosphatidyl-1D-myo-inositol 4,5-bisphosphate biosynthetic process	1-phosphatidyl-1D-myo-inositol 4,5-bisphosphate biosynthetic process	[2Fe-2S] cluster assembly	[2Fe-2S] cluster assembly	[2Fe-2S] cluster assembly	[2Fe-2S] cluster assembly	[2Fe-2S] cluster assembly	[2Fe-2S] cluster assembly
1,6-anhydro-N-acetyl-beta-muramic acid catabolic process	1,6-anhydro-N-acetyl-beta-muramic acid catabolic process	1,6-anhydro-N-acetyl-beta-muramic acid catabolic process	1-phosphatidyl-1D-myo-inositol 4,5-bisphosphate biosynthetic process	1-phosphatidyl-1D-myo-inositol 4,5-bisphosphate biosynthetic process	1-phosphatidyl-1D-myo-inositol 4,5-bisphosphate biosynthetic process	1-phosphatidyl-1D-myo-inositol 4,5-bisphosphate biosynthetic process	1-phosphatidyl-1D-myo-inositol 4,5-bisphosphate biosynthetic process	1-phosphatidyl-1D-myo-inositol 4,5-bisphosphate biosynthetic process
2-oxoglutarate metabolic process	2-oxoglutarate metabolic process	2-oxoglutarate metabolic process	1,6-anhydro-N-acetyl-beta-muramic acid catabolic process	1,6-anhydro-N-acetyl-beta-muramic acid catabolic process	1,6-anhydro-N-acetyl-beta-muramic acid catabolic process	1,6-anhydro-N-acetyl-beta-muramic acid catabolic process	1,6-anhydro-N-acetyl-beta-muramic acid catabolic process	1,6-anhydro-N-acetyl-beta-muramic acid catabolic process
3'-phosphoadenosine 5'-phosphosulfate metabolic process	3'-phosphoadenosine 5'-phosphosulfate metabolic process	3'-phosphoadenosine 5'-phosphosulfate metabolic process	2-oxoglutarate metabolic process	2-oxoglutarate metabolic process	2-oxoglutarate metabolic process	2-oxoglutarate metabolic process	2-oxoglutarate metabolic process	2-oxoglutarate metabolic process
3'-UTR-mediated mRNA stabilization	3'-UTR-mediated mRNA stabilization	3'-UTR-mediated mRNA stabilization	3'-phosphoadenosine 5'-phosphosulfate metabolic process	3'-phosphoadenosine 5'-phosphosulfate metabolic process	3'-phosphoadenosine 5'-phosphosulfate metabolic process	3'-phosphoadenosine 5'-phosphosulfate metabolic process	3'-phosphoadenosine 5'-phosphosulfate metabolic process	3'-phosphoadenosine 5'-phosphosulfate metabolic process
5-phosphoribose 1-diphosphate biosynthetic process	5-phosphoribose 1-diphosphate biosynthetic process	5-phosphoribose 1-diphosphate biosynthetic process	3'-UTR-mediated mRNA stabilization	3'-UTR-mediated mRNA stabilization	3'-UTR-mediated mRNA stabilization	3'-UTR-mediated mRNA stabilization	3'-UTR-mediated mRNA stabilization	3'-UTR-mediated mRNA stabilization
7-methylguanosine mRNA capping	7-methylguanosine mRNA capping	7-methylguanosine mRNA capping	5-phosphoribose 1-diphosphate biosynthetic process	5-phosphoribose 1-diphosphate biosynthetic process	5-phosphoribose 1-diphosphate biosynthetic process	5-phosphoribose 1-diphosphate biosynthetic process	5-phosphoribose 1-diphosphate biosynthetic process	5-phosphoribose 1-diphosphate biosynthetic process
acetate metabolic process	abscission	abscission	7-methylguanosine mRNA capping	7-methylguanosine mRNA capping	7-methylguanosine mRNA capping	7-methylguanosine mRNA capping	7-methylguanosine mRNA capping	7-methylguanosine mRNA capping
acetyl-CoA biosynthetic process from pyruvate	acetate metabolic process	acetate metabolic process	acetate metabolic process	abscission	abscission	acetate metabolic process	abscission	abscission
acetyl-CoA metabolic process	acetyl-CoA biosynthetic process from pyruvate	acetyl-CoA biosynthetic process from pyruvate	acetyl-CoA biosynthetic process from pyruvate	acetate metabolic process	acetate metabolic process	acetyl-CoA biosynthetic process from pyruvate	acetyl-CoA biosynthetic process from pyruvate	acetyl-CoA biosynthetic process from pyruvate
actin cytoskeleton organization	acetyl-CoA metabolic process	acetyl-CoA metabolic process	acetyl-CoA metabolic process	acetyl-CoA biosynthetic process from pyruvate	acetyl-CoA biosynthetic process from pyruvate	acetyl-CoA metabolic process	acetyl-CoA metabolic process	acetyl-CoA metabolic process
actin cytoskeleton reorganization	acrosome assembly	acrosome assembly	actin cytoskeleton organization	acetyl-CoA metabolic process	acetyl-CoA metabolic process	actin cytoskeleton organization	acrosome assembly	acrosome assembly
actin filament bundle assembly	actin cytoskeleton organization	actin cytoskeleton organization	actin cytoskeleton reorganization	acquisition of nutrients from host	acquisition of nutrients from host	actin cytoskeleton reorganization	actin cytoskeleton organization	actin cytoskeleton organization
actin filament depolymerization	actin cytoskeleton reorganization	actin cytoskeleton reorganization	actin filament bundle assembly	acrosome assembly	acrosome assembly	actin filament bundle assembly	actin cytoskeleton reorganization	actin cytoskeleton reorganization
actin filament fragmentation	actin filament bundle assembly	actin filament bundle assembly	actin filament depolymerization	actin cytoskeleton organization	actin cytoskeleton organization	actin filament depolymerization	actin filament bundle assembly	actin filament bundle assembly
actin filament network formation	actin filament depolymerization	actin filament depolymerization	actin filament fragmentation	actin cytoskeleton reorganization	actin cytoskeleton reorganization	actin filament fragmentation	actin filament depolymerization	actin filament depolymerization
actin filament organization	actin filament fragmentation	actin filament fragmentation	actin filament network formation	actin filament bundle assembly	actin filament bundle assembly	actin filament network formation	actin filament fragmentation	actin filament fragmentation
actin filament polymerization	actin filament network formation	actin filament network formation	actin filament organization	actin filament depolymerization	actin filament depolymerization	actin filament organization	actin filament network formation	actin filament network formation
actin filament-based movement	actin filament organization	actin filament organization	actin filament polymerization	actin filament fragmentation	actin filament fragmentation	actin filament polymerization	actin filament organization	actin filament organization
actin rod assembly	actin filament polymerization	actin filament polymerization	actin filament severing	actin filament network formation	actin filament network formation	actin filament severing	actin filament polymerization	actin filament polymerization
actin-mediated cell contraction	actin filament-based movement	actin filament-based movement	actin filament-based movement	actin filament organization	actin filament organization	actin filament-based movement	actin filament severing	actin filament severing
activation of cysteine-type endopeptidase activity	actin-mediated cell contraction	actin rod assembly	actin rod assembly	actin filament polymerization	actin filament polymerization	actin rod assembly	actin filament-based movement	actin filament-based movement
activation of innate immune response	activation of cysteine-type endopeptidase activity	actin-mediated cell contraction	actin-mediated cell contraction	actin filament severing	actin filament severing	actin-mediated cell contraction	actin-mediated cell contraction	actin-mediated cell contraction
activation of phospholipase C activity	activation of innate immune response	activation of cysteine-type endopeptidase activity	activation of cysteine-type endopeptidase activity	actin filament-based movement	actin filament-based movement	activation of cysteine-type endopeptidase activity	activation of cysteine-type endopeptidase activity	activation of cysteine-type endopeptidase activity
activation of protein kinase A activity	activation of NF-kappaB-inducing kinase activity	activation of innate immune response	activation of innate immune response	actin rod assembly	actin rod assembly	activation of innate immune response	activation of innate immune response	activation of innate immune response
activation of protein kinase C activity	activation of phospholipase C activity	activation of NF-kappaB-inducing kinase activity	activation of phospholipase C activity	actin-mediated cell contraction	actin-mediated cell contraction	activation of phospholipase C activity	activation of NF-kappaB-inducing kinase activity	activation of NF-kappaB-inducing kinase activity
actomyosin contractile ring assembly	activation of protein kinase A activity	activation of phospholipase C activity	activation of protein kinase A activity	activation of cysteine-type endopeptidase activity	activation of cysteine-type endopeptidase activity	activation of protein kinase A activity	activation of phospholipase C activity	activation of phospholipase C activity
acyl-CoA metabolic process	activation of protein kinase B activity	activation of protein kinase A activity	activation of protein kinase C activity	activation of innate immune response	activation of innate immune response	activation of protein kinase C activity	activation of protein kinase A activity	activation of protein kinase A activity
acylglycerol catabolic process	activation of protein kinase C activity	activation of protein kinase B activity	actomyosin contractile ring assembly	activation of NF-kappaB-inducing kinase activity	activation of NF-kappaB-inducing kinase activity	actomyosin contractile ring assembly	activation of protein kinase B activity	activation of protein kinase B activity
adaptive immune response	actomyosin contractile ring assembly	activation of protein kinase C activity	acyl-CoA metabolic process	activation of phospholipase C activity	activation of phospholipase C activity	acyl-CoA metabolic process	activation of protein kinase C activity	activation of protein kinase C activity
adenosine catabolic process	actomyosin structure organization	actomyosin contractile ring assembly	acylglycerol catabolic process	activation of protein kinase A activity	activation of protein kinase A activity	acylglycerol catabolic process	actomyosin contractile ring assembly	actomyosin contractile ring assembly
adenosine salvage	acyl-CoA metabolic process	actomyosin structure organization	adaptive immune response	activation of protein kinase B activity	activation of protein kinase B activity	adaptive immune response	actomyosin structure organization	actomyosin structure organization
adenylate cyclase-modulating G protein-coupled receptor signaling pathway	acylglycerol catabolic process	acyl-CoA metabolic process	adenosine catabolic process	activation of protein kinase C activity	activation of protein kinase C activity	adenosine catabolic process	acyl-CoA metabolic process	acyl-CoA metabolic process
adherens junction maintenance	adaptive immune response	acylglycerol catabolic process	adenosine salvage	actomyosin contractile ring assembly	actomyosin contractile ring assembly	adenosine salvage	acylglycerol catabolic process	acylglycerol catabolic process
adipose tissue development	adenosine catabolic process	adaptive immune response	adenylate cyclase-modulating G protein-coupled receptor signaling pathway	actomyosin structure organization	actomyosin structure organization	adenylate cyclase-modulating G protein-coupled receptor signaling pathway	adaptive immune response	adaptive immune response
ADP biosynthetic process	adenosine salvage	adenosine catabolic process	adherens junction maintenance	acyl-CoA metabolic process	acyl-CoA metabolic process	adherens junction maintenance	adenosine catabolic process	adenosine catabolic process
adult feeding behavior	adenylate cyclase-inhibiting G protein-coupled receptor signaling pathway	adenosine salvage	adipose tissue development	acylglycerol catabolic process	acylglycerol catabolic process	adipose tissue development	adenosine salvage	adenosine salvage
adult locomotory behavior	adenylate cyclase-modulating G protein-coupled receptor signaling pathway	adenylate cyclase-inhibiting G protein-coupled receptor signaling pathway	ADP biosynthetic process	adaptive immune response	adaptive immune response	ADP biosynthetic process	adenylate cyclase-inhibiting G protein-coupled receptor signaling pathway	adenylate cyclase-inhibiting G protein-coupled receptor signaling pathway
adult walking behavior	adherens junction maintenance	adenylate cyclase-modulating G protein-coupled receptor signaling pathway	adult feeding behavior	adenosine catabolic process	adenosine catabolic process	adult feeding behavior	adenylate cyclase-modulating G protein-coupled receptor signaling pathway	adenylate cyclase-modulating G protein-coupled receptor signaling pathway
aerobic respiration	adipose tissue development	adherens junction maintenance	adult locomotory behavior	adenosine salvage	adenosine salvage	adult locomotory behavior	adherens junction maintenance	adherens junction maintenance
age-dependent response to oxidative stress	ADP biosynthetic process	adipose tissue development	adult somatic muscle development	adenylate cyclase-inhibiting G protein-coupled receptor signaling pathway	adenylate cyclase-inhibiting G protein-coupled receptor signaling pathway	adult somatic muscle development	adipose tissue development	adipose tissue development
aggrephagy	adult behavior	ADP biosynthetic process	adult walking behavior	adenylate cyclase-modulating G protein-coupled receptor signaling pathway	adenylate cyclase-modulating G protein-coupled receptor signaling pathway	adult walking behavior	ADP biosynthetic process	ADP biosynthetic process
aging	adult feeding behavior	adult behavior	aerobic respiration	adherens junction maintenance	adherens junction maintenance	aerobic respiration	adult behavior	adult behavior
alanine metabolic process	adult locomotory behavior	adult feeding behavior	age-dependent response to oxidative stress	adipose tissue development	adipose tissue development	age-dependent response to oxidative stress	adult locomotory behavior	adult locomotory behavior
alanyl-tRNA aminoacylation	adult somatic muscle development	adult locomotory behavior	aggrephagy	ADP biosynthetic process	ADP biosynthetic process	aggrephagy	adult somatic muscle development	adult somatic muscle development
aldehyde catabolic process	adult walking behavior	adult somatic muscle development	aging	adult behavior	adult behavior	aging	adult walking behavior	adult walking behavior
alternative mRNA splicing, via spliceosome	aerobic respiration	adult walking behavior	alanine metabolic process	adult feeding behavior	adult feeding behavior	alanine metabolic process	aerobic respiration	aerobic respiration
ameboidal-type cell migration	age-dependent response to oxidative stress	aerobic respiration	alanyl-tRNA aminoacylation	adult locomotory behavior	adult locomotory behavior	alanyl-tRNA aminoacylation	aggrephagy	aggrephagy
amine metabolic process	aggrephagy	age-dependent response to oxidative stress	aldehyde catabolic process	adult somatic muscle development	adult somatic muscle development	aldehyde catabolic process	aging	aging
amino acid transport	aging	aggrephagy	alternative mRNA splicing, via spliceosome	adult walking behavior	adult walking behavior	alternative mRNA splicing, via spliceosome	alanyl-tRNA aminoacylation	alanyl-tRNA aminoacylation
amino sugar metabolic process	alanine metabolic process	aging	ameboidal-type cell migration	aerobic respiration	aerobic respiration	ameboidal-type cell migration	alpha-linolenic acid metabolic process	alpha-linolenic acid metabolic process
amino-acid betaine catabolic process	alanyl-tRNA aminoacylation	alanine metabolic process	amine metabolic process	age-dependent response to oxidative stress	age-dependent response to oxidative stress	amine metabolic process	alternative mRNA splicing, via spliceosome	alternative mRNA splicing, via spliceosome
aminophospholipid transport	aldehyde catabolic process	alanyl-tRNA aminoacylation	amino acid transport	aggrephagy	aggrephagy	amino acid transport	ameboidal-type cell migration	ameboidal-type cell migration
ammonium transport	alpha-linolenic acid metabolic process	aldehyde catabolic process	amino sugar metabolic process	aging	aging	amino sugar metabolic process	amine metabolic process	amine metabolic process
AMP biosynthetic process	alternative mRNA splicing, via spliceosome	alpha-linolenic acid metabolic process	aminophospholipid transport	alanine metabolic process	alanine metabolic process	aminophospholipid transport	amino acid transport	amino acid transport
AMP metabolic process	ameboidal-type cell migration	alternative mRNA splicing, via spliceosome	ammonium transport	alanyl-tRNA aminoacylation	alanyl-tRNA aminoacylation	ammonium transport	amino sugar metabolic process	amino sugar metabolic process
AMP salvage	amine metabolic process	ameboidal-type cell migration	AMP biosynthetic process	aldehyde catabolic process	aldehyde catabolic process	AMP biosynthetic process	amino-acid betaine catabolic process	amino-acid betaine catabolic process
amyloid-beta clearance by transcytosis	amine transport	amine metabolic process	AMP metabolic process	alpha-linolenic acid metabolic process	alpha-linolenic acid metabolic process	AMP metabolic process	ammonia assimilation cycle	ammonia assimilation cycle
anaphase-promoting complex-dependent catabolic process	amino acid transport	amine transport	AMP salvage	alternative mRNA splicing, via spliceosome	alternative mRNA splicing, via spliceosome	AMP salvage	ammonium transport	ammonium transport
anatomical structure development	amino sugar metabolic process	amino acid transport	amyloid-beta clearance by transcytosis	ameboidal-type cell migration	ameboidal-type cell migration	amyloid-beta clearance by transcytosis	AMP biosynthetic process	AMP biosynthetic process
androgen metabolic process	amino-acid betaine catabolic process	amino sugar metabolic process	anaphase-promoting complex-dependent catabolic process	amine metabolic process	amine metabolic process	anaphase-promoting complex-dependent catabolic process	AMP metabolic process	AMP metabolic process
androgen receptor signaling pathway	aminophospholipid transport	amino-acid betaine catabolic process	anatomical structure development	amine transport	amine transport	anatomical structure development	AMP salvage	AMP salvage
anesthesia-resistant memory	ammonia assimilation cycle	aminophospholipid transport	androgen metabolic process	amino acid transport	amino acid transport	androgen metabolic process	amyloid-beta clearance	amyloid-beta clearance
angiogenesis	ammonium transport	ammonia assimilation cycle	androgen receptor signaling pathway	amino sugar metabolic process	amino sugar metabolic process	androgen receptor signaling pathway	amyloid-beta clearance by transcytosis	amyloid-beta clearance by transcytosis
animal organ regeneration	AMP biosynthetic process	ammonium transport	anesthesia-resistant memory	aminophospholipid transport	aminophospholipid transport	anesthesia-resistant memory	anaphase-promoting complex-dependent catabolic process	anaphase-promoting complex-dependent catabolic process
anion transmembrane transport	AMP metabolic process	AMP biosynthetic process	angiogenesis	ammonia assimilation cycle	ammonia assimilation cycle	angiogenesis	anatomical structure development	anatomical structure development
antennal morphogenesis	AMP salvage	AMP metabolic process	animal organ regeneration	ammonium transport	ammonium transport	animal organ regeneration	anatomical structure morphogenesis	anatomical structure morphogenesis
anterior lateral line development	amyloid-beta clearance	AMP salvage	anion transmembrane transport	AMP biosynthetic process	AMP biosynthetic process	anion transmembrane transport	androgen metabolic process	androgen metabolic process
anterior midgut development	amyloid-beta clearance by transcytosis	amyloid-beta clearance	antennal morphogenesis	AMP metabolic process	AMP metabolic process	antennal morphogenesis	androgen receptor signaling pathway	androgen receptor signaling pathway
anterior/posterior pattern specification, imaginal disc	anaphase-promoting complex-dependent catabolic process	amyloid-beta clearance by transcytosis	anterior lateral line development	AMP salvage	AMP salvage	anterior lateral line development	anesthesia-resistant memory	anesthesia-resistant memory
anterograde axonal transport	anatomical structure development	anaphase-promoting complex-dependent catabolic process	anterior midgut development	amyloid-beta clearance	amyloid-beta clearance	anterior midgut development	angiogenesis	angiogenesis
anthranilate metabolic process	anatomical structure morphogenesis	anatomical structure development	anterior/posterior pattern specification, imaginal disc	amyloid-beta clearance by transcytosis	amyloid-beta clearance by transcytosis	anterior/posterior pattern specification, imaginal disc	animal organ morphogenesis	angiogenesis involved in wound healing
antibacterial humoral response	androgen metabolic process	anatomical structure morphogenesis	anterograde axonal transport	anaphase-promoting complex-dependent catabolic process	anaphase-promoting complex-dependent catabolic process	anterograde axonal transport	animal organ regeneration	animal organ morphogenesis
antifungal humoral response	androgen receptor signaling pathway	androgen metabolic process	anthranilate metabolic process	anatomical structure development	anatomical structure development	anthranilate metabolic process	anion transmembrane transport	animal organ regeneration
antigen processing and presentation	anesthesia-resistant memory	androgen receptor signaling pathway	antibacterial humoral response	anatomical structure morphogenesis	anatomical structure morphogenesis	antibacterial humoral response	antennal morphogenesis	anion transmembrane transport
antigen processing and presentation of exogenous peptide antigen via MHC class I, TAP-dependent	angiogenesis	anesthesia-resistant memory	antifungal humoral response	androgen metabolic process	androgen metabolic process	antifungal humoral response	anterior lateral line development	antennal morphogenesis
antigen processing and presentation of exogenous peptide antigen via MHC class II	angiogenesis involved in wound healing	angiogenesis	antigen processing and presentation	androgen receptor signaling pathway	androgen receptor signaling pathway	antigen processing and presentation	anterior midgut development	anterior lateral line development
antigen processing and presentation of peptide antigen via MHC class I	animal organ morphogenesis	angiogenesis involved in wound healing	antigen processing and presentation of exogenous peptide antigen via MHC class I, TAP-dependent	anesthesia-resistant memory	anesthesia-resistant memory	antigen processing and presentation of exogenous peptide antigen via MHC class I, TAP-dependent	anterior/posterior pattern specification, imaginal disc	anterior midgut development
antimicrobial humoral immune response mediated by antimicrobial peptide	animal organ regeneration	animal organ morphogenesis	antigen processing and presentation of exogenous peptide antigen via MHC class II	angiogenesis	angiogenesis	antigen processing and presentation of exogenous peptide antigen via MHC class II	anterograde axonal transport	anterior/posterior pattern specification, imaginal disc
antiviral innate immune response	anion transmembrane transport	animal organ regeneration	antigen processing and presentation of peptide antigen via MHC class I	angiogenesis involved in wound healing	angiogenesis involved in wound healing	antigen processing and presentation of peptide antigen via MHC class I	anthranilate metabolic process	anterograde axonal transport
apical constriction involved in gastrulation	antennal morphogenesis	anion transmembrane transport	antimicrobial humoral immune response mediated by antimicrobial peptide	animal organ morphogenesis	animal organ morphogenesis	antimicrobial humoral immune response mediated by antimicrobial peptide	antibacterial humoral response	anthranilate metabolic process
apoptotic DNA fragmentation	anterior lateral line development	antennal morphogenesis	antiviral innate immune response	animal organ regeneration	animal organ regeneration	antiviral innate immune response	antiviral innate immune response	antibacterial humoral response
apoptotic mitochondrial changes	anterior midgut development	anterior lateral line development	apical constriction involved in gastrulation	anion transmembrane transport	anion transmembrane transport	apical constriction involved in gastrulation	aorta development	antiviral innate immune response
apoptotic nuclear changes	anterior/posterior pattern specification, imaginal disc	anterior midgut development	apoptotic DNA fragmentation	antennal morphogenesis	antennal morphogenesis	apoptotic DNA fragmentation	aorta smooth muscle tissue morphogenesis	aorta development
apoptotic process	anterograde axonal protein transport	anterior/posterior pattern specification, imaginal disc	apoptotic mitochondrial changes	anterior lateral line development	anterior lateral line development	apoptotic mitochondrial changes	apical constriction involved in gastrulation	aorta smooth muscle tissue morphogenesis
apoptotic process involved in morphogenesis	anterograde axonal transport	anterograde axonal protein transport	apoptotic nuclear changes	anterior midgut development	anterior midgut development	apoptotic nuclear changes	apoptotic DNA fragmentation	apical constriction involved in gastrulation
apoptotic signaling pathway	anthranilate metabolic process	anterograde axonal transport	apoptotic process	anterior/posterior pattern specification, imaginal disc	anterior/posterior pattern specification, imaginal disc	apoptotic process	apoptotic mitochondrial changes	apoptotic DNA fragmentation
Arp2/3 complex-mediated actin nucleation	antibacterial humoral response	anthranilate metabolic process	apoptotic process involved in morphogenesis	anterograde axonal protein transport	anterograde axonal protein transport	apoptotic process involved in morphogenesis	apoptotic nuclear changes	apoptotic mitochondrial changes
asparagine metabolic process	antibiotic biosynthetic process	antibacterial humoral response	apoptotic signaling pathway	anterograde axonal transport	anterograde axonal transport	apoptotic signaling pathway	apoptotic process	apoptotic nuclear changes
aspartate biosynthetic process	antifungal humoral response	antibiotic biosynthetic process	arginine catabolic process	anthranilate metabolic process	anthranilate metabolic process	Arp2/3 complex-mediated actin nucleation	apoptotic process involved in morphogenesis	apoptotic process
aspartate catabolic process	antigen processing and presentation	antifungal humoral response	Arp2/3 complex-mediated actin nucleation	antibacterial humoral response	antibacterial humoral response	asparagine metabolic process	apoptotic signaling pathway	apoptotic process involved in morphogenesis
aspartate metabolic process	antigen processing and presentation of exogenous peptide antigen via MHC class I	antigen processing and presentation	asparagine metabolic process	antibiotic biosynthetic process	antibiotic biosynthetic process	aspartate biosynthetic process	apposition of dorsal and ventral imaginal disc-derived wing surfaces	apoptotic signaling pathway
aspartate transmembrane transport	antigen processing and presentation of exogenous peptide antigen via MHC class I, TAP-dependent	antigen processing and presentation of exogenous peptide antigen via MHC class I	aspartate biosynthetic process	antifungal humoral response	antifungal humoral response	aspartate catabolic process	arachidonic acid metabolic process	apposition of dorsal and ventral imaginal disc-derived wing surfaces
aspartyl-tRNA aminoacylation	antigen processing and presentation of exogenous peptide antigen via MHC class II	antigen processing and presentation of exogenous peptide antigen via MHC class I, TAP-dependent	aspartate catabolic process	antigen processing and presentation	antigen processing and presentation	aspartate metabolic process	arachidonic acid secretion	arachidonic acid metabolic process
associative learning	antigen processing and presentation of peptide antigen via MHC class I	antigen processing and presentation of exogenous peptide antigen via MHC class II	aspartate metabolic process	antigen processing and presentation of exogenous peptide antigen via MHC class I	antigen processing and presentation of exogenous peptide antigen via MHC class I	aspartate transmembrane transport	arginine catabolic process	arachidonic acid secretion
astral microtubule organization	antimicrobial humoral immune response mediated by antimicrobial peptide	antigen processing and presentation of peptide antigen via MHC class I	aspartate transmembrane transport	antigen processing and presentation of exogenous peptide antigen via MHC class I, TAP-dependent	antigen processing and presentation of exogenous peptide antigen via MHC class I, TAP-dependent	aspartyl-tRNA aminoacylation	Arp2/3 complex-mediated actin nucleation	arginine catabolic process
astrocyte development	antiviral innate immune response	antimicrobial humoral immune response mediated by antimicrobial peptide	aspartyl-tRNA aminoacylation	antigen processing and presentation of exogenous peptide antigen via MHC class II	antigen processing and presentation of exogenous peptide antigen via MHC class II	associative learning	asparagine metabolic process	Arp2/3 complex-mediated actin nucleation
astrocyte differentiation	aorta development	antiviral innate immune response	associative learning	antigen processing and presentation of peptide antigen via MHC class I	antigen processing and presentation of peptide antigen via MHC class I	astral microtubule organization	aspartate biosynthetic process	asparagine metabolic process
asymmetric cell division	aorta smooth muscle tissue morphogenesis	aorta development	astral microtubule organization	antimicrobial humoral immune response mediated by antimicrobial peptide	antimicrobial humoral immune response mediated by antimicrobial peptide	astrocyte development	aspartate catabolic process	aspartate biosynthetic process
asymmetric neuroblast division	apical constriction involved in gastrulation	aorta smooth muscle tissue morphogenesis	astrocyte development	antiviral innate immune response	antiviral innate immune response	astrocyte differentiation	aspartate metabolic process	aspartate catabolic process
ATP biosynthetic process	apoptotic DNA fragmentation	apical constriction involved in gastrulation	astrocyte differentiation	aorta development	aorta development	asymmetric cell division	aspartate transmembrane transport	aspartate metabolic process
ATP metabolic process	apoptotic mitochondrial changes	apoptotic DNA fragmentation	asymmetric cell division	aorta smooth muscle tissue morphogenesis	aorta smooth muscle tissue morphogenesis	asymmetric neuroblast division	aspartyl-tRNA aminoacylation	aspartate transmembrane transport
ATP synthesis coupled electron transport	apoptotic nuclear changes	apoptotic mitochondrial changes	asymmetric neuroblast division	apical constriction involved in gastrulation	apical constriction involved in gastrulation	ATP biosynthetic process	associative learning	aspartyl-tRNA aminoacylation
ATP synthesis coupled proton transport	apoptotic process	apoptotic nuclear changes	ATP biosynthetic process	apoptotic DNA fragmentation	apoptotic DNA fragmentation	ATP metabolic process	astral microtubule organization	associative learning
ATP-dependent chromatin remodeling	apoptotic process involved in morphogenesis	apoptotic process	ATP metabolic process	apoptotic mitochondrial changes	apoptotic mitochondrial changes	ATP synthesis coupled electron transport	astrocyte development	astral microtubule organization
attachment of mitotic spindle microtubules to kinetochore	apoptotic signaling pathway	apoptotic process involved in morphogenesis	ATP synthesis coupled electron transport	apoptotic nuclear changes	apoptotic nuclear changes	ATP synthesis coupled proton transport	astrocyte differentiation	astrocyte development
autophagosome assembly	apposition of dorsal and ventral imaginal disc-derived wing surfaces	apoptotic signaling pathway	ATP synthesis coupled proton transport	apoptotic process	apoptotic process	ATP-dependent chromatin remodeling	asymmetric cell division	astrocyte differentiation
autophagosome maturation	arachidonic acid metabolic process	apposition of dorsal and ventral imaginal disc-derived wing surfaces	ATP-dependent chromatin remodeling	apoptotic process involved in morphogenesis	apoptotic process involved in morphogenesis	attachment of mitotic spindle microtubules to kinetochore	asymmetric neuroblast division	asymmetric cell division
autophagosome membrane docking	arachidonic acid secretion	arachidonic acid metabolic process	attachment of mitotic spindle microtubules to kinetochore	apoptotic signaling pathway	apoptotic signaling pathway	autophagosome assembly	ATP biosynthetic process	asymmetric neuroblast division
autophagosome organization	Arp2/3 complex-mediated actin nucleation	arachidonic acid secretion	autophagosome assembly	apposition of dorsal and ventral imaginal disc-derived wing surfaces	apposition of dorsal and ventral imaginal disc-derived wing surfaces	autophagosome maturation	ATP metabolic process	ATP biosynthetic process
autophagy	asparagine metabolic process	Arp2/3 complex-mediated actin nucleation	autophagosome maturation	arachidonic acid metabolic process	arachidonic acid metabolic process	autophagosome membrane docking	ATP synthesis coupled proton transport	ATP metabolic process
autophagy of mitochondrion	aspartate biosynthetic process	asparagine metabolic process	autophagosome membrane docking	arachidonic acid secretion	arachidonic acid secretion	autophagosome organization	ATP-dependent chromatin remodeling	ATP synthesis coupled proton transport
autophagy of nucleus	aspartate catabolic process	aspartate biosynthetic process	autophagosome organization	arginine catabolic process	arginine catabolic process	autophagy	atrioventricular canal development	ATP-dependent chromatin remodeling
axon ensheathment	aspartate metabolic process	aspartate catabolic process	autophagy	Arp2/3 complex-mediated actin nucleation	Arp2/3 complex-mediated actin nucleation	autophagy of mitochondrion	autophagosome assembly	atrioventricular canal development
axon extension	aspartate transmembrane transport	aspartate metabolic process	autophagy of mitochondrion	asparagine metabolic process	asparagine metabolic process	autophagy of nucleus	autophagosome maturation	autophagosome assembly
axon guidance	aspartyl-tRNA aminoacylation	aspartate transmembrane transport	autophagy of nucleus	aspartate biosynthetic process	aspartate biosynthetic process	axon ensheathment	autophagosome membrane docking	autophagosome maturation
axon midline choice point recognition	associative learning	aspartyl-tRNA aminoacylation	axon ensheathment	aspartate catabolic process	aspartate catabolic process	axon extension	autophagosome organization	autophagosome membrane docking
axonogenesis	astral microtubule organization	associative learning	axon extension	aspartate metabolic process	aspartate metabolic process	axon guidance	autophagy	autophagosome organization
B cell activation	astrocyte activation involved in immune response	astral microtubule organization	axon guidance	aspartate transmembrane transport	aspartate transmembrane transport	axon midline choice point recognition	autophagy of mitochondrion	autophagy
barbed-end actin filament capping	astrocyte development	astrocyte activation involved in immune response	axon midline choice point recognition	aspartyl-tRNA aminoacylation	aspartyl-tRNA aminoacylation	axonogenesis	autophagy of nucleus	autophagy of mitochondrion
behavioral fear response	astrocyte differentiation	astrocyte development	axonogenesis	associative learning	associative learning	B cell activation	axo-dendritic transport	autophagy of nucleus
behavioral response to ethanol	asymmetric cell division	astrocyte differentiation	B cell activation	astral microtubule organization	astral microtubule organization	barbed-end actin filament capping	axon development	axo-dendritic transport
beta-glucoside catabolic process	asymmetric neuroblast division	asymmetric cell division	barbed-end actin filament capping	astrocyte activation involved in immune response	astrocyte activation involved in immune response	base-excision repair	axon ensheathment	axon development
bicarbonate transport	ATP biosynthetic process	asymmetric neuroblast division	base-excision repair	astrocyte development	astrocyte development	behavioral fear response	axon extension	axon ensheathment
bile acid metabolic process	ATP metabolic process	ATP biosynthetic process	behavioral fear response	astrocyte differentiation	astrocyte differentiation	behavioral response to ethanol	axon guidance	axon extension
binding of sperm to zona pellucida	ATP synthesis coupled proton transport	ATP metabolic process	behavioral response to ethanol	asymmetric cell division	asymmetric cell division	beta-glucoside catabolic process	axon midline choice point recognition	axon guidance
bioluminescence	ATP-dependent chromatin remodeling	ATP synthesis coupled electron transport	beta-glucoside catabolic process	asymmetric neuroblast division	asymmetric neuroblast division	bicarbonate transport	axon regeneration	axon midline choice point recognition
biosynthetic process	atrial cardiac muscle cell action potential	ATP synthesis coupled proton transport	bicarbonate transport	ATP biosynthetic process	ATP biosynthetic process	bile acid metabolic process	axon target recognition	axon regeneration
blastocyst development	atrial cardiac muscle cell to AV node cell communication	ATP-dependent chromatin remodeling	bile acid metabolic process	ATP metabolic process	ATP metabolic process	binding of sperm to zona pellucida	axonal defasciculation	axon target recognition
blood coagulation	atrioventricular canal development	atrial cardiac muscle cell action potential	binding of sperm to zona pellucida	ATP synthesis coupled electron transport	ATP synthesis coupled electron transport	bioluminescence	axonogenesis	axonal defasciculation
BMP signaling pathway	atrioventricular valve formation	atrial cardiac muscle cell to AV node cell communication	bioluminescence	ATP synthesis coupled proton transport	ATP synthesis coupled proton transport	biosynthetic process	B cell activation	axonogenesis
bone development	attachment of mitotic spindle microtubules to kinetochore	atrioventricular canal development	biosynthetic process	ATP-dependent chromatin remodeling	ATP-dependent chromatin remodeling	blastocyst development	B cell differentiation	B cell activation
bone mineralization	autophagosome assembly	atrioventricular valve formation	blastocyst development	atrial cardiac muscle cell action potential	atrial cardiac muscle cell action potential	blood coagulation	barbed-end actin filament capping	B cell differentiation
border follicle cell migration	autophagosome maturation	attachment of mitotic spindle microtubules to kinetochore	blood coagulation	atrial cardiac muscle cell to AV node cell communication	atrial cardiac muscle cell to AV node cell communication	BMP signaling pathway	base-excision repair	barbed-end actin filament capping
box H/ACA snoRNA metabolic process	autophagosome membrane docking	autophagosome assembly	BMP signaling pathway	atrioventricular canal development	atrioventricular canal development	bone development	basement membrane assembly	base-excision repair
brain development	autophagosome organization	autophagosome maturation	bone development	atrioventricular valve formation	atrioventricular valve formation	border follicle cell migration	basement membrane organization	basement membrane assembly
brain morphogenesis	autophagy	autophagosome membrane docking	bone mineralization	attachment of mitotic spindle microtubules to kinetochore	attachment of mitotic spindle microtubules to kinetochore	box H/ACA snoRNA metabolic process	behavioral fear response	basement membrane organization
branch fusion, open tracheal system	autophagy of mitochondrion	autophagosome organization	border follicle cell migration	autophagosome assembly	autophagosome assembly	brain development	behavioral response to cocaine	behavioral fear response
branched-chain amino acid catabolic process	autophagy of nucleus	autophagy	box H/ACA snoRNA metabolic process	autophagosome maturation	autophagosome maturation	brain morphogenesis	behavioral response to ethanol	behavioral response to cocaine
branching involved in ureteric bud morphogenesis	axo-dendritic transport	autophagy of mitochondrion	brain development	autophagosome membrane docking	autophagosome membrane docking	branch fusion, open tracheal system	beta-glucoside catabolic process	behavioral response to ethanol
bud elongation involved in lung branching	axon development	autophagy of nucleus	brain morphogenesis	autophagosome organization	autophagosome organization	branched-chain amino acid catabolic process	bicarbonate transport	beta-glucoside catabolic process
CAAX-box protein processing	axon ensheathment	axo-dendritic transport	branch fusion, open tracheal system	autophagy	autophagy	branching involved in ureteric bud morphogenesis	bile acid biosynthetic process	bicarbonate transport
calcium import into the mitochondrion	axon extension	axon development	branched-chain amino acid catabolic process	autophagy of mitochondrion	autophagy of mitochondrion	bud elongation involved in lung branching	bile acid metabolic process	bile acid biosynthetic process
calcium ion import into sarcoplasmic reticulum	axon guidance	axon ensheathment	branching involved in ureteric bud morphogenesis	autophagy of nucleus	autophagy of nucleus	calcium import into the mitochondrion	binding of sperm to zona pellucida	bile acid metabolic process
calcium ion transmembrane transport	axon midline choice point recognition	axon extension	bud elongation involved in lung branching	axo-dendritic transport	axo-dendritic transport	calcium ion transmembrane transport	bioluminescence	binding of sperm to zona pellucida
camera-type eye development	axon regeneration	axon guidance	CAAX-box protein processing	axon development	axon development	calcium-independent cell-cell adhesion via plasma membrane cell-adhesion molecules	biosynthetic process	bioluminescence
CAMKK-AMPK signaling cascade	axon target recognition	axon midline choice point recognition	calcium import into the mitochondrion	axon ensheathment	axon ensheathment	camera-type eye development	blastocyst development	biosynthetic process
cAMP-mediated signaling	axonal defasciculation	axon regeneration	calcium ion import into sarcoplasmic reticulum	axon extension	axon extension	cAMP-mediated signaling	blood circulation	blastocyst development
carbohydrate metabolic process	axonogenesis	axon target recognition	calcium ion transmembrane transport	axon guidance	axon guidance	canonical glycolysis	blood coagulation	blood circulation
carboxylic acid metabolic process	B cell activation	axonal defasciculation	calcium-independent cell-cell adhesion via plasma membrane cell-adhesion molecules	axon midline choice point recognition	axon midline choice point recognition	carbohydrate metabolic process	blood vessel development	blood coagulation
cardiac conduction	B cell differentiation	axonogenesis	camera-type eye development	axon regeneration	axon regeneration	carboxylic acid metabolic process	blood vessel remodeling	blood vessel development
cardiac muscle fiber development	barbed-end actin filament capping	B cell activation	CAMKK-AMPK signaling cascade	axon target recognition	axon target recognition	cardiac muscle tissue development	BMP signaling pathway	blood vessel remodeling
cardiac muscle tissue development	base-excision repair	B cell differentiation	cAMP-mediated signaling	axonal defasciculation	axonal defasciculation	cardiac muscle tissue regeneration	bone development	BMP signaling pathway
cardiac muscle tissue regeneration	basement membrane assembly	barbed-end actin filament capping	canonical glycolysis	axonogenesis	axonogenesis	cardiolipin acyl-chain remodeling	bone mineralization	bone development
cardiac ventricle development	basement membrane organization	base-excision repair	carbohydrate metabolic process	B cell activation	B cell activation	carnitine metabolic process, CoA-linked	border follicle cell migration	bone mineralization
cardiolipin acyl-chain remodeling	behavioral fear response	basement membrane assembly	carboxylic acid metabolic process	B cell differentiation	B cell differentiation	catecholamine metabolic process	brain development	border follicle cell migration
catecholamine metabolic process	behavioral response to ethanol	basement membrane organization	cardiac conduction	barbed-end actin filament capping	barbed-end actin filament capping	cation transport	brain morphogenesis	brain development
cation transport	beta-glucoside catabolic process	behavioral fear response	cardiac muscle fiber development	base-excision repair	base-excision repair	CD4-positive, alpha-beta T cell activation	branch fusion, open tracheal system	brain morphogenesis
CD4-positive, alpha-beta T cell activation	bicarbonate transport	behavioral response to ethanol	cardiac muscle tissue development	basement membrane assembly	basement membrane assembly	CD40 signaling pathway	branched-chain amino acid catabolic process	branch fusion, open tracheal system
CD40 signaling pathway	bile acid biosynthetic process	beta-glucoside catabolic process	cardiac muscle tissue regeneration	basement membrane organization	basement membrane organization	CDP-diacylglycerol biosynthetic process	branching involved in blood vessel morphogenesis	branched-chain amino acid catabolic process
CDP-diacylglycerol biosynthetic process	bile acid metabolic process	bicarbonate transport	cardiac ventricle development	behavior	behavior	cell adhesion	branching morphogenesis of a nerve	branching involved in blood vessel morphogenesis
cell adhesion involved in heart morphogenesis	binding of sperm to zona pellucida	bile acid biosynthetic process	cardiolipin acyl-chain remodeling	behavioral fear response	behavioral fear response	cell adhesion involved in heart morphogenesis	bud elongation involved in lung branching	branching involved in ureteric bud morphogenesis
cell aging	bioluminescence	bile acid metabolic process	carnitine metabolic process, CoA-linked	behavioral response to cocaine	behavioral response to cocaine	cell aging	CAAX-box protein processing	branching morphogenesis of a nerve
cell cycle arrest	biosynthetic process	binding of sperm to zona pellucida	catecholamine metabolic process	behavioral response to ethanol	behavioral response to ethanol	cell communication	calcium export from the mitochondrion	bud elongation involved in lung branching
cell development	blood circulation	bioluminescence	cation transport	beta-glucoside catabolic process	beta-glucoside catabolic process	cell cycle	calcium import into the mitochondrion	CAAX-box protein processing
cell differentiation	blood coagulation	biosynthetic process	CD4-positive, alpha-beta T cell activation	bicarbonate transport	bicarbonate transport	cell cycle arrest	calcium ion export	calcium export from the mitochondrion
cell elongation involved in imaginal disc-derived wing morphogenesis	blood vessel development	blastocyst development	CD40 signaling pathway	bile acid biosynthetic process	bile acid biosynthetic process	cell death	calcium ion export across plasma membrane	calcium import into the mitochondrion
cell fate specification	blood vessel endothelial cell migration	blood circulation	CDP-diacylglycerol biosynthetic process	bile acid metabolic process	bile acid metabolic process	cell development	calcium ion import into sarcoplasmic reticulum	calcium ion export
cell maturation	blood vessel remodeling	blood coagulation	cell adhesion	binding of sperm to zona pellucida	binding of sperm to zona pellucida	cell differentiation	calcium ion transmembrane transport	calcium ion export across plasma membrane
cell migration	BMP signaling pathway	blood vessel development	cell adhesion involved in heart morphogenesis	bioluminescence	bioluminescence	cell division	calcium ion transport	calcium ion import into sarcoplasmic reticulum
cell morphogenesis	bone development	blood vessel endothelial cell migration	cell aging	biomineral tissue development	biomineral tissue development	cell elongation involved in imaginal disc-derived wing morphogenesis	calcium-dependent cell-matrix adhesion	calcium ion transmembrane transport
cell morphogenesis involved in neuron differentiation	bone mineralization	blood vessel remodeling	cell communication	biosynthetic process	biosynthetic process	cell fate specification	calcium-independent cell-cell adhesion via plasma membrane cell-adhesion molecules	calcium ion transport
cell motility	border follicle cell migration	BMP signaling pathway	cell cycle	blastocyst development	blastocyst development	cell maturation	calcium-ion regulated exocytosis	calcium-dependent cell-matrix adhesion
cell projection assembly	brain development	bone development	cell cycle arrest	blood circulation	blood circulation	cell migration	calcium-mediated signaling	calcium-ion regulated exocytosis
cell projection organization	brain morphogenesis	bone mineralization	cell death	blood coagulation	blood coagulation	cell morphogenesis	camera-type eye development	calcium-mediated signaling
cell redox homeostasis	brainstem development	border follicle cell migration	cell development	blood vessel development	blood vessel development	cell morphogenesis involved in neuron differentiation	CAMKK-AMPK signaling cascade	camera-type eye development
cell volume homeostasis	branch fusion, open tracheal system	box H/ACA snoRNA metabolic process	cell differentiation	blood vessel endothelial cell migration	blood vessel endothelial cell migration	cell motility	cAMP-mediated signaling	CAMKK-AMPK signaling cascade
cell wall organization	branched-chain amino acid catabolic process	brain development	cell division	blood vessel remodeling	blood vessel remodeling	cell population proliferation	canonical glycolysis	cAMP-mediated signaling
cellular aldehyde metabolic process	branching involved in blood vessel morphogenesis	brain morphogenesis	cell elongation involved in imaginal disc-derived wing morphogenesis	BMP signaling pathway	BMP signaling pathway	cell projection assembly	carbohydrate metabolic process	canonical glycolysis
cellular amino acid metabolic process	branching involved in salivary gland morphogenesis	brainstem development	cell fate specification	bone development	bone development	cell projection organization	carbohydrate phosphorylation	carbohydrate metabolic process
cellular calcium ion homeostasis	branching involved in ureteric bud morphogenesis	branch fusion, open tracheal system	cell maturation	bone mineralization	bone mineralization	cell redox homeostasis	carboxylic acid metabolic process	carbohydrate phosphorylation
cellular chloride ion homeostasis	branching morphogenesis of a nerve	branched-chain amino acid catabolic process	cell migration	border follicle cell migration	border follicle cell migration	cell volume homeostasis	cardiac conduction	carboxylic acid metabolic process
cellular copper ion homeostasis	bud elongation involved in lung branching	branching involved in blood vessel morphogenesis	cell morphogenesis	box H/ACA snoRNA metabolic process	box H/ACA snoRNA metabolic process	cell wall organization	cardiac muscle contraction	cardiac conduction
cellular detoxification of nitrogen compound	CAAX-box protein processing	branching involved in salivary gland morphogenesis	cell morphogenesis involved in neuron differentiation	brain development	brain development	cell-cell adhesion	cardiac muscle fiber development	cardiac muscle contraction
cellular homeostasis	calcium export from the mitochondrion	branching involved in ureteric bud morphogenesis	cell motility	brain morphogenesis	brain morphogenesis	cell-matrix adhesion	cardiac muscle tissue development	cardiac muscle fiber development
cellular iron ion homeostasis	calcium import into the mitochondrion	branching morphogenesis of a nerve	cell population proliferation	brainstem development	brainstem development	cellular aldehyde metabolic process	cardiac muscle tissue morphogenesis	cardiac muscle tissue development
cellular ketone body metabolic process	calcium ion export	bud elongation involved in lung branching	cell projection assembly	branch fusion, open tracheal system	branch fusion, open tracheal system	cellular amino acid metabolic process	cardiac muscle tissue regeneration	cardiac muscle tissue morphogenesis
cellular lipid metabolic process	calcium ion export across plasma membrane	CAAX-box protein processing	cell projection organization	branched-chain amino acid catabolic process	branched-chain amino acid catabolic process	cellular calcium ion homeostasis	cardiac ventricle development	cardiac muscle tissue regeneration
cellular macromolecule catabolic process	calcium ion import into sarcoplasmic reticulum	calcium export from the mitochondrion	cell redox homeostasis	branching involved in blood vessel morphogenesis	branching involved in blood vessel morphogenesis	cellular chloride ion homeostasis	cardiolipin acyl-chain remodeling	cardiac ventricle development
cellular oxidant detoxification	calcium ion transmembrane transport	calcium import into the mitochondrion	cell volume homeostasis	branching involved in salivary gland morphogenesis	branching involved in salivary gland morphogenesis	cellular copper ion homeostasis	cation transport	cardiolipin acyl-chain remodeling
cellular potassium ion homeostasis	calcium ion transport	calcium ion export	cell wall organization	branching involved in ureteric bud morphogenesis	branching involved in ureteric bud morphogenesis	cellular detoxification of nitrogen compound	CD4-positive, alpha-beta T cell activation	cation transport
cellular protein catabolic process	calcium ion-regulated exocytosis of neurotransmitter	calcium ion export across plasma membrane	cell-cell adhesion	branching morphogenesis of a nerve	branching morphogenesis of a nerve	cellular homeostasis	CD40 signaling pathway	CD4-positive, alpha-beta T cell activation
cellular protein localization	calcium-ion regulated exocytosis	calcium ion import into sarcoplasmic reticulum	cell-matrix adhesion	bud elongation involved in lung branching	bud elongation involved in lung branching	cellular iron ion homeostasis	CDP-diacylglycerol biosynthetic process	CD40 signaling pathway
cellular protein modification process	calcium-mediated signaling	calcium ion transmembrane transport	cellular aldehyde metabolic process	CAAX-box protein processing	CAAX-box protein processing	cellular ketone body metabolic process	cell adhesion	CDP-diacylglycerol biosynthetic process
cellular protein-containing complex assembly	camera-type eye development	calcium ion transport	cellular amino acid metabolic process	calcium export from the mitochondrion	calcium export from the mitochondrion	cellular lipid metabolic process	cell adhesion involved in heart morphogenesis	cell adhesion
cellular protein-containing complex localization	CAMKK-AMPK signaling cascade	calcium ion-regulated exocytosis of neurotransmitter	cellular calcium ion homeostasis	calcium import into the mitochondrion	calcium import into the mitochondrion	cellular macromolecule catabolic process	cell adhesion mediated by integrin	cell adhesion involved in heart morphogenesis
cellular respiration	cAMP-mediated signaling	calcium-ion regulated exocytosis	cellular chloride ion homeostasis	calcium ion export	calcium ion export	cellular oxidant detoxification	cell aging	cell adhesion mediated by integrin
cellular response to amino acid starvation	canalicular bile acid transport	calcium-mediated signaling	cellular copper ion homeostasis	calcium ion export across plasma membrane	calcium ion export across plasma membrane	cellular potassium ion homeostasis	cell chemotaxis	cell aging
cellular response to amino acid stimulus	canonical glycolysis	camera-type eye development	cellular detoxification of nitrogen compound	calcium ion import into sarcoplasmic reticulum	calcium ion import into sarcoplasmic reticulum	cellular protein catabolic process	cell communication	cell chemotaxis
cellular response to amyloid-beta	carbohydrate metabolic process	CAMKK-AMPK signaling cascade	cellular homeostasis	calcium ion transmembrane transport	calcium ion transmembrane transport	cellular protein localization	cell cycle	cell communication
cellular response to arsenic-containing substance	carbohydrate phosphorylation	cAMP-mediated signaling	cellular iron ion homeostasis	calcium ion transport	calcium ion transport	cellular protein metabolic process	cell cycle arrest	cell cycle
cellular response to ATP	carbohydrate storage	canalicular bile acid transport	cellular ketone body metabolic process	calcium ion-regulated exocytosis of neurotransmitter	calcium ion-regulated exocytosis of neurotransmitter	cellular protein modification process	cell death	cell cycle arrest
cellular response to caffeine	carboxylic acid metabolic process	canonical glycolysis	cellular lipid metabolic process	calcium-dependent cell-matrix adhesion	calcium-dependent cell-matrix adhesion	cellular protein-containing complex assembly	cell development	cell death
cellular response to calcium ion	cardiac conduction	carbohydrate metabolic process	cellular macromolecule catabolic process	calcium-independent cell-cell adhesion via plasma membrane cell-adhesion molecules	calcium-independent cell-cell adhesion via plasma membrane cell-adhesion molecules	cellular protein-containing complex localization	cell differentiation	cell development
cellular response to caloric restriction	cardiac muscle contraction	carbohydrate phosphorylation	cellular oxidant detoxification	calcium-ion regulated exocytosis	calcium-ion regulated exocytosis	cellular respiration	cell division	cell differentiation
cellular response to cAMP	cardiac muscle fiber development	carbohydrate storage	cellular potassium ion homeostasis	calcium-mediated signaling	calcium-mediated signaling	cellular response to amino acid starvation	cell elongation involved in imaginal disc-derived wing morphogenesis	cell division
cellular response to chemokine	cardiac muscle tissue development	carboxylic acid metabolic process	cellular protein catabolic process	camera-type eye development	camera-type eye development	cellular response to amino acid stimulus	cell fate specification	cell elongation involved in imaginal disc-derived wing morphogenesis
cellular response to dexamethasone stimulus	cardiac muscle tissue morphogenesis	cardiac conduction	cellular protein localization	CAMKK-AMPK signaling cascade	CAMKK-AMPK signaling cascade	cellular response to amyloid-beta	cell maturation	cell fate specification
cellular response to DNA damage stimulus	cardiac muscle tissue regeneration	cardiac muscle contraction	cellular protein modification process	cAMP-mediated signaling	cAMP-mediated signaling	cellular response to arsenic-containing substance	cell migration	cell maturation
cellular response to drug	cardiac ventricle development	cardiac muscle fiber development	cellular protein-containing complex assembly	canalicular bile acid transport	canalicular bile acid transport	cellular response to ATP	cell morphogenesis	cell migration
cellular response to epidermal growth factor stimulus	cardioblast differentiation	cardiac muscle tissue development	cellular protein-containing complex localization	canonical glycolysis	canonical glycolysis	cellular response to caffeine	cell morphogenesis involved in neuron differentiation	cell morphogenesis
cellular response to estrogen stimulus	cardiolipin acyl-chain remodeling	cardiac muscle tissue morphogenesis	cellular respiration	carbohydrate metabolic process	carbohydrate metabolic process	cellular response to calcium ion	cell motility	cell morphogenesis involved in neuron differentiation
cellular response to ethanol	catecholamine metabolic process	cardiac muscle tissue regeneration	cellular response to amino acid starvation	carbohydrate phosphorylation	carbohydrate phosphorylation	cellular response to caloric restriction	cell population proliferation	cell motility
cellular response to exogenous dsRNA	CD4-positive, alpha-beta T cell activation	cardiac ventricle development	cellular response to amino acid stimulus	carbohydrate storage	carbohydrate storage	cellular response to cAMP	cell projection assembly	cell population proliferation
cellular response to fructose stimulus	CD40 signaling pathway	cardioblast differentiation	cellular response to amyloid-beta	carboxylic acid metabolic process	carboxylic acid metabolic process	cellular response to chemokine	cell projection organization	cell projection assembly
cellular response to gamma radiation	CDP-diacylglycerol biosynthetic process	cardiolipin acyl-chain remodeling	cellular response to arsenic-containing substance	cardiac conduction	cardiac conduction	cellular response to cold	cell redox homeostasis	cell projection organization
cellular response to glucagon stimulus	cell adhesion involved in heart morphogenesis	catecholamine metabolic process	cellular response to ATP	cardiac muscle contraction	cardiac muscle contraction	cellular response to dexamethasone stimulus	cell volume homeostasis	cell redox homeostasis
cellular response to glucose starvation	cell aging	cation transport	cellular response to caffeine	cardiac muscle fiber development	cardiac muscle fiber development	cellular response to DNA damage stimulus	cell-cell adhesion	cell volume homeostasis
cellular response to glucose stimulus	cell chemotaxis	CD4-positive, alpha-beta T cell activation	cellular response to calcium ion	cardiac muscle tissue development	cardiac muscle tissue development	cellular response to drug	cell-cell junction assembly	cell-cell adhesion
cellular response to growth factor stimulus	cell cycle arrest	CD40 signaling pathway	cellular response to caloric restriction	cardiac muscle tissue morphogenesis	cardiac muscle tissue morphogenesis	cellular response to epidermal growth factor stimulus	cell-cell junction organization	cell-cell junction assembly
cellular response to heat	cell development	CDP-diacylglycerol biosynthetic process	cellular response to cAMP	cardiac muscle tissue regeneration	cardiac muscle tissue regeneration	cellular response to estrogen stimulus	cell-cell signaling	cell-cell junction organization
cellular response to hepatocyte growth factor stimulus	cell differentiation	cell adhesion involved in heart morphogenesis	cellular response to chemokine	cardiac ventricle development	cardiac ventricle development	cellular response to ethanol	cell-matrix adhesion	cell-cell signaling
cellular response to hydrogen peroxide	cell elongation involved in imaginal disc-derived wing morphogenesis	cell aging	cellular response to dexamethasone stimulus	cardioblast differentiation	cardioblast differentiation	cellular response to exogenous dsRNA	cell-substrate adhesion	cell-matrix adhesion
cellular response to hypoxia	cell fate specification	cell chemotaxis	cellular response to DNA damage stimulus	cardiolipin acyl-chain remodeling	cardiolipin acyl-chain remodeling	cellular response to fructose stimulus	cellular aldehyde metabolic process	cell-substrate adhesion
cellular response to increased oxygen levels	cell maturation	cell cycle arrest	cellular response to drug	catecholamine metabolic process	catecholamine metabolic process	cellular response to gamma radiation	cellular amino acid biosynthetic process	cellular aldehyde metabolic process
cellular response to insulin stimulus	cell migration	cell development	cellular response to epidermal growth factor stimulus	cation transport	cation transport	cellular response to glucagon stimulus	cellular amino acid metabolic process	cellular amino acid biosynthetic process
cellular response to insulin-like growth factor stimulus	cell migration involved in sprouting angiogenesis	cell differentiation	cellular response to estrogen stimulus	CD4-positive, alpha-beta T cell activation	CD4-positive, alpha-beta T cell activation	cellular response to glucose starvation	cellular calcium ion homeostasis	cellular amino acid metabolic process
cellular response to interferon-gamma	cell morphogenesis	cell elongation involved in imaginal disc-derived wing morphogenesis	cellular response to ethanol	CD40 signaling pathway	CD40 signaling pathway	cellular response to glucose stimulus	cellular chloride ion homeostasis	cellular calcium ion homeostasis
cellular response to interleukin-1	cell morphogenesis involved in differentiation	cell fate specification	cellular response to exogenous dsRNA	CDP-diacylglycerol biosynthetic process	CDP-diacylglycerol biosynthetic process	cellular response to growth factor stimulus	cellular copper ion homeostasis	cellular chloride ion homeostasis
cellular response to interleukin-4	cell morphogenesis involved in neuron differentiation	cell maturation	cellular response to fructose stimulus	cell adhesion	cell adhesion	cellular response to heat	cellular detoxification of nitrogen compound	cellular copper ion homeostasis
cellular response to interleukin-7	cell motility	cell migration	cellular response to gamma radiation	cell adhesion involved in heart morphogenesis	cell adhesion involved in heart morphogenesis	cellular response to hepatocyte growth factor stimulus	cellular homeostasis	cellular detoxification of nitrogen compound
cellular response to leucine	cell projection assembly	cell migration involved in sprouting angiogenesis	cellular response to glucagon stimulus	cell adhesion involved in single-species biofilm formation	cell adhesion involved in single-species biofilm formation	cellular response to hydrogen peroxide	cellular iron ion homeostasis	cellular homeostasis
cellular response to leucine starvation	cell projection organization	cell morphogenesis	cellular response to glucose starvation	cell adhesion mediated by integrin	cell adhesion mediated by integrin	cellular response to hypoxia	cellular ketone body metabolic process	cellular iron ion homeostasis
cellular response to leukemia inhibitory factor	cell redox homeostasis	cell morphogenesis involved in differentiation	cellular response to glucose stimulus	cell aging	cell aging	cellular response to increased oxygen levels	cellular lipid metabolic process	cellular ketone body metabolic process
cellular response to lipopolysaccharide	cell surface pattern recognition receptor signaling pathway	cell morphogenesis involved in neuron differentiation	cellular response to growth factor stimulus	cell chemotaxis	cell chemotaxis	cellular response to insulin stimulus	cellular metal ion homeostasis	cellular lipid metabolic process
cellular response to magnesium ion	cell volume homeostasis	cell motility	cellular response to heat	cell communication	cell communication	cellular response to insulin-like growth factor stimulus	cellular oxidant detoxification	cellular metal ion homeostasis
cellular response to mechanical stimulus	cell wall organization	cell projection assembly	cellular response to hepatocyte growth factor stimulus	cell cycle	cell cycle	cellular response to interferon-gamma	cellular potassium ion homeostasis	cellular oxidant detoxification
cellular response to nerve growth factor stimulus	cell-cell junction assembly	cell projection organization	cellular response to hydrogen peroxide	cell cycle arrest	cell cycle arrest	cellular response to interleukin-1	cellular protein catabolic process	cellular potassium ion homeostasis
cellular response to organic cyclic compound	cell-cell junction organization	cell redox homeostasis	cellular response to hypoxia	cell death	cell death	cellular response to interleukin-4	cellular protein localization	cellular protein catabolic process
cellular response to osmotic stress	cell-cell signaling	cell surface pattern recognition receptor signaling pathway	cellular response to increased oxygen levels	cell development	cell development	cellular response to interleukin-7	cellular protein metabolic process	cellular protein localization
cellular response to oxidative stress	cell-substrate junction assembly	cell volume homeostasis	cellular response to insulin stimulus	cell differentiation	cell differentiation	cellular response to leucine	cellular protein modification process	cellular protein metabolic process
cellular response to parathyroid hormone stimulus	cellular aldehyde metabolic process	cell wall organization	cellular response to insulin-like growth factor stimulus	cell differentiation involved in salivary gland development	cell differentiation involved in salivary gland development	cellular response to leucine starvation	cellular protein-containing complex assembly	cellular protein modification process
cellular response to platelet-derived growth factor stimulus	cellular amino acid biosynthetic process	cell-cell junction assembly	cellular response to interferon-gamma	cell division	cell division	cellular response to leukemia inhibitory factor	cellular protein-containing complex localization	cellular protein-containing complex assembly
cellular response to potassium ion	cellular amino acid metabolic process	cell-cell junction organization	cellular response to interleukin-1	cell elongation involved in imaginal disc-derived wing morphogenesis	cell elongation involved in imaginal disc-derived wing morphogenesis	cellular response to lipopolysaccharide	cellular respiration	cellular protein-containing complex localization
cellular response to pyrimidine ribonucleotide	cellular calcium ion homeostasis	cell-cell signaling	cellular response to interleukin-4	cell fate specification	cell fate specification	cellular response to magnesium ion	cellular response to acidic pH	cellular respiration
cellular response to reactive oxygen species	cellular chloride ion homeostasis	cell-substrate junction assembly	cellular response to interleukin-7	cell maturation	cell maturation	cellular response to mechanical stimulus	cellular response to amino acid starvation	cellular response to acidic pH
cellular response to redox state	cellular copper ion homeostasis	cellular aldehyde metabolic process	cellular response to leucine	cell migration	cell migration	cellular response to nerve growth factor stimulus	cellular response to amino acid stimulus	cellular response to amino acid starvation
cellular response to retinoic acid	cellular detoxification of nitrogen compound	cellular amino acid biosynthetic process	cellular response to leucine starvation	cell migration involved in sprouting angiogenesis	cell migration involved in sprouting angiogenesis	cellular response to organic cyclic compound	cellular response to amyloid-beta	cellular response to amino acid stimulus
cellular response to starvation	cellular glucose homeostasis	cellular amino acid metabolic process	cellular response to leukemia inhibitory factor	cell morphogenesis	cell morphogenesis	cellular response to osmotic stress	cellular response to arsenic-containing substance	cellular response to amyloid-beta
cellular response to superoxide	cellular heat acclimation	cellular calcium ion homeostasis	cellular response to lipopolysaccharide	cell morphogenesis involved in differentiation	cell morphogenesis involved in differentiation	cellular response to oxidative stress	cellular response to ATP	cellular response to arsenic-containing substance
cellular response to transforming growth factor beta stimulus	cellular homeostasis	cellular chloride ion homeostasis	cellular response to magnesium ion	cell morphogenesis involved in neuron differentiation	cell morphogenesis involved in neuron differentiation	cellular response to parathyroid hormone stimulus	cellular response to brain-derived neurotrophic factor stimulus	cellular response to ATP
cellular response to trichostatin A	cellular iron ion homeostasis	cellular copper ion homeostasis	cellular response to mechanical stimulus	cell motility	cell motility	cellular response to platelet-derived growth factor stimulus	cellular response to caffeine	cellular response to brain-derived neurotrophic factor stimulus
cellular response to triterpenoid	cellular ketone body metabolic process	cellular detoxification of nitrogen compound	cellular response to nerve growth factor stimulus	cell population proliferation	cell population proliferation	cellular response to potassium ion	cellular response to calcium ion	cellular response to caffeine
cellular response to tumor necrosis factor	cellular lipid metabolic process	cellular glucose homeostasis	cellular response to organic cyclic compound	cell projection assembly	cell projection assembly	cellular response to pyrimidine ribonucleotide	cellular response to cAMP	cellular response to calcium ion
cellular response to UV	cellular macromolecule catabolic process	cellular heat acclimation	cellular response to osmotic stress	cell projection organization	cell projection organization	cellular response to reactive oxygen species	cellular response to chemokine	cellular response to cAMP
cellular response to virus	cellular metal ion homeostasis	cellular homeostasis	cellular response to oxidative stress	cell redox homeostasis	cell redox homeostasis	cellular response to redox state	cellular response to cholesterol	cellular response to chemokine
cellular sodium ion homeostasis	cellular oxidant detoxification	cellular iron ion homeostasis	cellular response to parathyroid hormone stimulus	cell surface pattern recognition receptor signaling pathway	cell surface pattern recognition receptor signaling pathway	cellular response to retinoic acid	cellular response to cold	cellular response to cholesterol
cellular zinc ion homeostasis	cellular potassium ion homeostasis	cellular ketone body metabolic process	cellular response to platelet-derived growth factor stimulus	cell volume homeostasis	cell volume homeostasis	cellular response to starvation	cellular response to dexamethasone stimulus	cellular response to cold
cellularization	cellular protein catabolic process	cellular lipid metabolic process	cellular response to potassium ion	cell wall organization	cell wall organization	cellular response to superoxide	cellular response to DNA damage stimulus	cellular response to dexamethasone stimulus
central complex development	cellular protein localization	cellular macromolecule catabolic process	cellular response to pyrimidine ribonucleotide	cell-cell adhesion	cell-cell adhesion	cellular response to transforming growth factor beta stimulus	cellular response to drug	cellular response to DNA damage stimulus
central nervous system development	cellular protein metabolic process	cellular metal ion homeostasis	cellular response to reactive oxygen species	cell-cell junction assembly	cell-cell junction assembly	cellular response to trichostatin A	cellular response to epidermal growth factor stimulus	cellular response to drug
centrosome localization	cellular protein modification process	cellular oxidant detoxification	cellular response to redox state	cell-cell junction organization	cell-cell junction organization	cellular response to triterpenoid	cellular response to estrogen stimulus	cellular response to epidermal growth factor stimulus
centrosome separation	cellular protein-containing complex assembly	cellular potassium ion homeostasis	cellular response to retinoic acid	cell-cell signaling	cell-cell signaling	cellular response to tumor necrosis factor	cellular response to ethanol	cellular response to estrogen stimulus
ceramide biosynthetic process	cellular protein-containing complex localization	cellular protein catabolic process	cellular response to starvation	cell-matrix adhesion	cell-matrix adhesion	cellular response to unfolded protein	cellular response to exogenous dsRNA	cellular response to ethanol
ceramide catabolic process	cellular respiration	cellular protein localization	cellular response to superoxide	cell-substrate adhesion	cell-substrate adhesion	cellular response to UV	cellular response to fibroblast growth factor stimulus	cellular response to exogenous dsRNA
ceramide metabolic process	cellular response to acidic pH	cellular protein metabolic process	cellular response to transforming growth factor beta stimulus	cell-substrate junction assembly	cell-substrate junction assembly	cellular response to virus	cellular response to fructose stimulus	cellular response to fibroblast growth factor stimulus
cerebellar granule cell differentiation	cellular response to amino acid starvation	cellular protein modification process	cellular response to trichostatin A	cellular aldehyde metabolic process	cellular aldehyde metabolic process	cellular sodium ion homeostasis	cellular response to gamma radiation	cellular response to fructose stimulus
cerebellar Purkinje cell layer development	cellular response to amino acid stimulus	cellular protein-containing complex assembly	cellular response to triterpenoid	cellular amino acid biosynthetic process	cellular amino acid biosynthetic process	cellular zinc ion homeostasis	cellular response to glucagon stimulus	cellular response to gamma radiation
cerebellar Purkinje cell layer formation	cellular response to amyloid-beta	cellular protein-containing complex localization	cellular response to tumor necrosis factor	cellular amino acid metabolic process	cellular amino acid metabolic process	cellularization	cellular response to glucose starvation	cellular response to glucagon stimulus
chaeta development	cellular response to arsenic-containing substance	cellular respiration	cellular response to unfolded protein	cellular calcium ion homeostasis	cellular calcium ion homeostasis	central complex development	cellular response to glucose stimulus	cellular response to glucose starvation
chaeta morphogenesis	cellular response to brain-derived neurotrophic factor stimulus	cellular response to acidic pH	cellular response to UV	cellular chloride ion homeostasis	cellular chloride ion homeostasis	central nervous system development	cellular response to growth factor stimulus	cellular response to glucose stimulus
chaperone cofactor-dependent protein refolding	cellular response to caffeine	cellular response to amino acid starvation	cellular response to virus	cellular copper ion homeostasis	cellular copper ion homeostasis	centrosome duplication	cellular response to heat	cellular response to growth factor stimulus
chaperone mediated protein folding independent of cofactor	cellular response to calcium ion	cellular response to amino acid stimulus	cellular sodium ion homeostasis	cellular detoxification of nitrogen compound	cellular detoxification of nitrogen compound	centrosome localization	cellular response to hepatocyte growth factor stimulus	cellular response to heat
chaperone-mediated protein complex assembly	cellular response to caloric restriction	cellular response to amyloid-beta	cellular zinc ion homeostasis	cellular glucose homeostasis	cellular glucose homeostasis	centrosome separation	cellular response to hydrogen peroxide	cellular response to hepatocyte growth factor stimulus
chaperone-mediated protein folding	cellular response to cAMP	cellular response to arsenic-containing substance	cellularization	cellular heat acclimation	cellular heat acclimation	ceramide biosynthetic process	cellular response to hydroxyurea	cellular response to hydrogen peroxide
chaperone-mediated protein transport	cellular response to carbon dioxide	cellular response to ATP	central complex development	cellular homeostasis	cellular homeostasis	ceramide catabolic process	cellular response to hypoxia	cellular response to hydroxyurea
chemical synaptic transmission	cellular response to chemokine	cellular response to brain-derived neurotrophic factor stimulus	central nervous system development	cellular iron ion homeostasis	cellular iron ion homeostasis	ceramide metabolic process	cellular response to increased oxygen levels	cellular response to hypoxia
chitin-based cuticle development	cellular response to cholesterol	cellular response to caffeine	centrosome duplication	cellular ketone body metabolic process	cellular ketone body metabolic process	cerebellar granule cell differentiation	cellular response to insulin stimulus	cellular response to increased oxygen levels
chloride ion homeostasis	cellular response to cold	cellular response to calcium ion	centrosome localization	cellular lipid metabolic process	cellular lipid metabolic process	cerebellar Purkinje cell layer development	cellular response to insulin-like growth factor stimulus	cellular response to insulin stimulus
chloride transmembrane transport	cellular response to copper ion	cellular response to caloric restriction	centrosome separation	cellular macromolecule catabolic process	cellular macromolecule catabolic process	cerebellar Purkinje cell layer formation	cellular response to interferon-beta	cellular response to insulin-like growth factor stimulus
chloride transport	cellular response to corticosterone stimulus	cellular response to cAMP	ceramide biosynthetic process	cellular metal ion homeostasis	cellular metal ion homeostasis	cerebellar Purkinje cell layer maturation	cellular response to interferon-gamma	cellular response to interferon-beta
cholesterol biosynthetic process	cellular response to dexamethasone stimulus	cellular response to carbon dioxide	ceramide catabolic process	cellular oxidant detoxification	cellular oxidant detoxification	cerebral cortex regionalization	cellular response to interleukin-1	cellular response to interferon-gamma
cholesterol efflux	cellular response to DNA damage stimulus	cellular response to chemokine	ceramide metabolic process	cellular potassium ion homeostasis	cellular potassium ion homeostasis	chaeta development	cellular response to interleukin-4	cellular response to interleukin-1
cholesterol homeostasis	cellular response to drug	cellular response to cholesterol	cerebellar granule cell differentiation	cellular protein catabolic process	cellular protein catabolic process	chaeta morphogenesis	cellular response to interleukin-7	cellular response to interleukin-4
cholesterol metabolic process	cellular response to epidermal growth factor stimulus	cellular response to cold	cerebellar Purkinje cell layer development	cellular protein localization	cellular protein localization	chaperone cofactor-dependent protein refolding	cellular response to leucine	cellular response to interleukin-7
cholesterol transport	cellular response to estradiol stimulus	cellular response to copper ion	cerebellar Purkinje cell layer formation	cellular protein metabolic process	cellular protein metabolic process	chaperone mediated protein folding independent of cofactor	cellular response to leucine starvation	cellular response to leucine
choline catabolic process	cellular response to estrogen stimulus	cellular response to corticosterone stimulus	cerebellar Purkinje cell layer maturation	cellular protein modification process	cellular protein modification process	chaperone-mediated protein complex assembly	cellular response to leukemia inhibitory factor	cellular response to leucine starvation
chordate embryonic development	cellular response to ethanol	cellular response to dexamethasone stimulus	cerebral cortex regionalization	cellular protein-containing complex assembly	cellular protein-containing complex assembly	chaperone-mediated protein folding	cellular response to lipopolysaccharide	cellular response to leukemia inhibitory factor
chromatin assembly	cellular response to exogenous dsRNA	cellular response to DNA damage stimulus	chaeta development	cellular protein-containing complex localization	cellular protein-containing complex localization	chaperone-mediated protein transport	cellular response to magnesium ion	cellular response to lipopolysaccharide
chromatin organization	cellular response to fibroblast growth factor stimulus	cellular response to drug	chaeta morphogenesis	cellular respiration	cellular respiration	chemical synaptic transmission	cellular response to mechanical stimulus	cellular response to low-density lipoprotein particle stimulus
chromatin remodeling	cellular response to fructose stimulus	cellular response to epidermal growth factor stimulus	chaperone cofactor-dependent protein refolding	cellular response to acidic pH	cellular response to acidic pH	chitin-based cuticle development	cellular response to nerve growth factor stimulus	cellular response to magnesium ion
chromatin silencing	cellular response to gamma radiation	cellular response to estradiol stimulus	chaperone mediated protein folding independent of cofactor	cellular response to amino acid starvation	cellular response to amino acid starvation	chloride ion homeostasis	cellular response to nutrient levels	cellular response to mechanical stimulus
chromatin silencing at telomere	cellular response to glucagon stimulus	cellular response to estrogen stimulus	chaperone-mediated protein complex assembly	cellular response to amino acid stimulus	cellular response to amino acid stimulus	chloride transmembrane transport	cellular response to organic cyclic compound	cellular response to nerve growth factor stimulus
chromosome condensation	cellular response to glucose starvation	cellular response to ethanol	chaperone-mediated protein folding	cellular response to amyloid-beta	cellular response to amyloid-beta	chloride transport	cellular response to osmotic stress	cellular response to nutrient levels
chromosome organization	cellular response to glucose stimulus	cellular response to exogenous dsRNA	chaperone-mediated protein transport	cellular response to arsenic-containing substance	cellular response to arsenic-containing substance	cholesterol biosynthetic process	cellular response to oxidative stress	cellular response to organic cyclic compound
ciliary basal body-plasma membrane docking	cellular response to growth factor stimulus	cellular response to fibroblast growth factor stimulus	chemical synaptic transmission	cellular response to ATP	cellular response to ATP	cholesterol efflux	cellular response to oxygen levels	cellular response to osmotic stress
cilium assembly	cellular response to heat	cellular response to fructose stimulus	chitin-based cuticle development	cellular response to brain-derived neurotrophic factor stimulus	cellular response to brain-derived neurotrophic factor stimulus	cholesterol homeostasis	cellular response to parathyroid hormone stimulus	cellular response to oxidative stress
circadian regulation of gene expression	cellular response to hepatocyte growth factor stimulus	cellular response to gamma radiation	chloride ion homeostasis	cellular response to caffeine	cellular response to caffeine	cholesterol metabolic process	cellular response to platelet-derived growth factor stimulus	cellular response to oxygen levels
circadian rhythm	cellular response to hydrogen peroxide	cellular response to glucagon stimulus	chloride transmembrane transport	cellular response to calcium ion	cellular response to calcium ion	cholesterol transport	cellular response to potassium ion	cellular response to parathyroid hormone stimulus
citrate metabolic process	cellular response to hydroperoxide	cellular response to glucose starvation	chloride transport	cellular response to caloric restriction	cellular response to caloric restriction	choline catabolic process	cellular response to reactive oxygen species	cellular response to platelet-derived growth factor stimulus
citrate transport	cellular response to hydroxyurea	cellular response to glucose stimulus	cholesterol biosynthetic process	cellular response to cAMP	cellular response to cAMP	chordate embryonic development	cellular response to retinoic acid	cellular response to potassium ion
clathrin coat assembly	cellular response to hypoxia	cellular response to growth factor stimulus	cholesterol efflux	cellular response to carbon dioxide	cellular response to carbon dioxide	chromatin assembly	cellular response to starvation	cellular response to reactive oxygen species
clathrin-dependent endocytosis	cellular response to increased oxygen levels	cellular response to heat	cholesterol homeostasis	cellular response to chemokine	cellular response to chemokine	chromatin organization	cellular response to steroid hormone stimulus	cellular response to retinoic acid
clathrin-dependent synaptic vesicle endocytosis	cellular response to insulin stimulus	cellular response to hepatocyte growth factor stimulus	cholesterol metabolic process	cellular response to cholesterol	cellular response to cholesterol	chromatin remodeling	cellular response to superoxide	cellular response to starvation
co-translational protein modification	cellular response to insulin-like growth factor stimulus	cellular response to hydrogen peroxide	cholesterol transport	cellular response to cold	cellular response to cold	chromatin silencing	cellular response to transforming growth factor beta stimulus	cellular response to steroid hormone stimulus
cognition	cellular response to interferon-beta	cellular response to hydroperoxide	choline catabolic process	cellular response to copper ion	cellular response to copper ion	chromatin silencing at telomere	cellular response to trichostatin A	cellular response to superoxide
collagen catabolic process	cellular response to interferon-gamma	cellular response to hydroxyurea	chordate embryonic development	cellular response to corticosterone stimulus	cellular response to corticosterone stimulus	chromosome condensation	cellular response to tumor necrosis factor	cellular response to transforming growth factor beta stimulus
compartment boundary maintenance	cellular response to interleukin-1	cellular response to hypoxia	chromatin assembly	cellular response to dexamethasone stimulus	cellular response to dexamethasone stimulus	chromosome organization	cellular response to unfolded protein	cellular response to trichostatin A
complement activation	cellular response to interleukin-4	cellular response to increased oxygen levels	chromatin organization	cellular response to DNA damage stimulus	cellular response to DNA damage stimulus	chromosome segregation	cellular response to UV	cellular response to tumor necrosis factor
compound eye development	cellular response to interleukin-7	cellular response to insulin stimulus	chromatin remodeling	cellular response to drug	cellular response to drug	ciliary basal body-plasma membrane docking	cellular response to vascular endothelial growth factor stimulus	cellular response to unfolded protein
compound eye morphogenesis	cellular response to L-ascorbic acid	cellular response to insulin-like growth factor stimulus	chromatin silencing	cellular response to epidermal growth factor stimulus	cellular response to epidermal growth factor stimulus	cilium assembly	cellular response to virus	cellular response to UV
compound eye photoreceptor cell differentiation	cellular response to leucine	cellular response to interferon-beta	chromatin silencing at telomere	cellular response to estradiol stimulus	cellular response to estradiol stimulus	circadian regulation of gene expression	cellular sodium ion homeostasis	cellular response to vascular endothelial growth factor stimulus
contact inhibition	cellular response to leucine starvation	cellular response to interferon-gamma	chromosome condensation	cellular response to estrogen stimulus	cellular response to estrogen stimulus	circadian rhythm	cellular zinc ion homeostasis	cellular response to virus
COP9 signalosome assembly	cellular response to leukemia inhibitory factor	cellular response to interleukin-1	chromosome organization	cellular response to ethanol	cellular response to ethanol	citrate metabolic process	cellularization	cellular sodium ion homeostasis
COPI coating of Golgi vesicle	cellular response to lipopolysaccharide	cellular response to interleukin-4	chromosome segregation	cellular response to exogenous dsRNA	cellular response to exogenous dsRNA	citrate transport	central complex development	cellular zinc ion homeostasis
COPII vesicle coating	cellular response to low-density lipoprotein particle stimulus	cellular response to interleukin-7	ciliary basal body-plasma membrane docking	cellular response to fibroblast growth factor stimulus	cellular response to fibroblast growth factor stimulus	clathrin coat assembly	central nervous system development	cellularization
COPII-coated vesicle budding	cellular response to magnesium ion	cellular response to L-ascorbic acid	cilium assembly	cellular response to fructose stimulus	cellular response to fructose stimulus	clathrin-dependent endocytosis	central nervous system morphogenesis	central complex development
COPII-coated vesicle cargo loading	cellular response to mechanical stimulus	cellular response to leucine	circadian regulation of gene expression	cellular response to gamma radiation	cellular response to gamma radiation	clathrin-dependent synaptic vesicle endocytosis	centriole assembly	central nervous system development
copper ion export	cellular response to nerve growth factor stimulus	cellular response to leucine starvation	circadian rhythm	cellular response to glucagon stimulus	cellular response to glucagon stimulus	cleavage furrow formation	centripetally migrating follicle cell migration	central nervous system morphogenesis
copper ion transport	cellular response to nutrient levels	cellular response to leukemia inhibitory factor	citrate metabolic process	cellular response to glucose starvation	cellular response to glucose starvation	co-translational protein modification	centrosome cycle	centriole assembly
cortical actin cytoskeleton organization	cellular response to organic cyclic compound	cellular response to lipopolysaccharide	citrate transport	cellular response to glucose stimulus	cellular response to glucose stimulus	cognition	centrosome duplication	centripetally migrating follicle cell migration
cortical cytoskeleton organization	cellular response to osmotic stress	cellular response to low-density lipoprotein particle stimulus	clathrin coat assembly	cellular response to growth factor stimulus	cellular response to growth factor stimulus	collagen catabolic process	centrosome localization	centrosome cycle
cotranslational protein targeting to membrane	cellular response to oxidative stress	cellular response to magnesium ion	clathrin-dependent endocytosis	cellular response to heat	cellular response to heat	compartment boundary maintenance	centrosome separation	centrosome duplication
CRD-mediated mRNA stabilization	cellular response to oxidised low-density lipoprotein particle stimulus	cellular response to mechanical stimulus	clathrin-dependent synaptic vesicle endocytosis	cellular response to hepatocyte growth factor stimulus	cellular response to hepatocyte growth factor stimulus	complement activation	ceramide biosynthetic process	centrosome localization
cristae formation	cellular response to oxygen levels	cellular response to nerve growth factor stimulus	cleavage furrow formation	cellular response to hydrogen peroxide	cellular response to hydrogen peroxide	compound eye development	ceramide catabolic process	centrosome separation
cuticle development	cellular response to parathyroid hormone stimulus	cellular response to nutrient levels	co-translational protein modification	cellular response to hydroperoxide	cellular response to hydroperoxide	compound eye morphogenesis	ceramide metabolic process	ceramide biosynthetic process
cuticle pattern formation	cellular response to platelet-derived growth factor stimulus	cellular response to organic cyclic compound	cognition	cellular response to hydroxyurea	cellular response to hydroxyurea	compound eye photoreceptor cell differentiation	cerebellar Purkinje cell layer development	ceramide catabolic process
cysteine biosynthetic process	cellular response to potassium ion	cellular response to osmotic stress	collagen catabolic process	cellular response to hypoxia	cellular response to hypoxia	contact inhibition	cerebellar Purkinje cell layer formation	ceramide metabolic process
cysteine biosynthetic process via cystathionine	cellular response to pyrimidine ribonucleotide	cellular response to oxidative stress	compartment boundary maintenance	cellular response to increased oxygen levels	cellular response to increased oxygen levels	COP9 signalosome assembly	cerebellar Purkinje cell layer maturation	cerebellar Purkinje cell layer development
cysteine metabolic process	cellular response to reactive oxygen species	cellular response to oxidised low-density lipoprotein particle stimulus	complement activation	cellular response to insulin stimulus	cellular response to insulin stimulus	COPI coating of Golgi vesicle	cerebral cortex development	cerebellar Purkinje cell layer formation
cytochrome c-heme linkage	cellular response to redox state	cellular response to oxygen levels	compound eye development	cellular response to insulin-like growth factor stimulus	cellular response to insulin-like growth factor stimulus	COPII vesicle coating	chaeta development	cerebellar Purkinje cell layer maturation
cytokine production involved in inflammatory response	cellular response to retinoic acid	cellular response to parathyroid hormone stimulus	compound eye morphogenesis	cellular response to interferon-beta	cellular response to interferon-beta	COPII-coated vesicle budding	chaeta morphogenesis	cerebral cortex development
cytoplasmic sequestering of NF-kappaB	cellular response to starvation	cellular response to platelet-derived growth factor stimulus	compound eye photoreceptor cell differentiation	cellular response to interferon-gamma	cellular response to interferon-gamma	COPII-coated vesicle cargo loading	chaperone cofactor-dependent protein refolding	chaeta development
cytoplasmic translation	cellular response to steroid hormone stimulus	cellular response to potassium ion	contact inhibition	cellular response to interleukin-1	cellular response to interleukin-1	copper ion export	chaperone mediated protein folding independent of cofactor	chaeta morphogenesis
cytoplasmic translational elongation	cellular response to superoxide	cellular response to pyrimidine ribonucleotide	COP9 signalosome assembly	cellular response to interleukin-4	cellular response to interleukin-4	copper ion transport	chaperone-mediated protein complex assembly	chaperone cofactor-dependent protein refolding
cytoplasmic translational initiation	cellular response to Thyroid stimulating hormone	cellular response to reactive oxygen species	COPI coating of Golgi vesicle	cellular response to interleukin-7	cellular response to interleukin-7	cortical actin cytoskeleton organization	chaperone-mediated protein folding	chaperone mediated protein folding independent of cofactor
cytoplasmic translational termination	cellular response to transforming growth factor beta stimulus	cellular response to redox state	COPII vesicle coating	cellular response to L-ascorbic acid	cellular response to L-ascorbic acid	cortical cytoskeleton organization	chaperone-mediated protein transport	chaperone-mediated protein complex assembly
cytoplasmic transport, nurse cell to oocyte	cellular response to trichostatin A	cellular response to retinoic acid	COPII-coated vesicle budding	cellular response to leucine	cellular response to leucine	cotranslational protein targeting to membrane	chemical synaptic transmission	chaperone-mediated protein folding
cytoskeleton organization	cellular response to triterpenoid	cellular response to starvation	COPII-coated vesicle cargo loading	cellular response to leucine starvation	cellular response to leucine starvation	CRD-mediated mRNA stabilization	chitin-based cuticle development	chaperone-mediated protein transport
cytoskeleton-dependent cytoplasmic transport, nurse cell to oocyte	cellular response to tumor necrosis factor	cellular response to steroid hormone stimulus	copper ion export	cellular response to leukemia inhibitory factor	cellular response to leukemia inhibitory factor	cristae formation	chloride ion homeostasis	chemical synaptic transmission
D-ribose catabolic process	cellular response to unfolded protein	cellular response to superoxide	copper ion transport	cellular response to lipopolysaccharide	cellular response to lipopolysaccharide	cuticle development	chloride transmembrane transport	chitin-based cuticle development
de novo' AMP biosynthetic process	cellular response to UV	cellular response to Thyroid stimulating hormone	cortical actin cytoskeleton organization	cellular response to low-density lipoprotein particle stimulus	cellular response to low-density lipoprotein particle stimulus	cuticle pattern formation	chloride transport	chloride ion homeostasis
de novo' GDP-L-fucose biosynthetic process	cellular response to vascular endothelial growth factor stimulus	cellular response to transforming growth factor beta stimulus	cortical cytoskeleton organization	cellular response to magnesium ion	cellular response to magnesium ion	cysteine biosynthetic process	cholesterol biosynthetic process	chloride transmembrane transport
de novo' posttranslational protein folding	cellular response to virus	cellular response to trichostatin A	cotranslational protein targeting to membrane	cellular response to mechanical stimulus	cellular response to mechanical stimulus	cysteine biosynthetic process via cystathionine	cholesterol efflux	chloride transport
de novo' protein folding	cellular response to vitamin D	cellular response to triterpenoid	CRD-mediated mRNA stabilization	cellular response to nerve growth factor stimulus	cellular response to nerve growth factor stimulus	cysteine metabolic process	cholesterol homeostasis	cholesterol biosynthetic process
de novo' pyrimidine nucleobase biosynthetic process	cellular sodium ion homeostasis	cellular response to tumor necrosis factor	cristae formation	cellular response to nutrient levels	cellular response to nutrient levels	cytochrome c-heme linkage	cholesterol metabolic process	cholesterol efflux
defense response to bacterium	cellular zinc ion homeostasis	cellular response to unfolded protein	cuticle development	cellular response to organic cyclic compound	cellular response to organic cyclic compound	cytokine production involved in inflammatory response	cholesterol transport	cholesterol homeostasis
defense response to fungus	cellularization	cellular response to UV	cuticle pattern formation	cellular response to osmotic stress	cellular response to osmotic stress	cytoplasmic sequestering of NF-kappaB	choline catabolic process	cholesterol metabolic process
defense response to Gram-negative bacterium	central complex development	cellular response to vascular endothelial growth factor stimulus	cysteine biosynthetic process	cellular response to oxidative stress	cellular response to oxidative stress	cytoplasmic translation	chondrocyte development	cholesterol transport
defense response to Gram-positive bacterium	central nervous system development	cellular response to virus	cysteine biosynthetic process via cystathionine	cellular response to oxidised low-density lipoprotein particle stimulus	cellular response to oxidised low-density lipoprotein particle stimulus	cytoplasmic translational elongation	chondrocyte differentiation	choline catabolic process
definitive erythrocyte differentiation	central nervous system morphogenesis	cellular response to vitamin D	cysteine metabolic process	cellular response to oxygen levels	cellular response to oxygen levels	cytoplasmic translational initiation	chordate embryonic development	chondrocyte development
definitive hemopoiesis	centriole assembly	cellular sodium ion homeostasis	cytochrome c-heme linkage	cellular response to parathyroid hormone stimulus	cellular response to parathyroid hormone stimulus	cytoplasmic translational termination	chorion-containing eggshell formation	chondrocyte differentiation
dendrite development	centripetally migrating follicle cell migration	cellular zinc ion homeostasis	cytokine production involved in inflammatory response	cellular response to platelet-derived growth factor stimulus	cellular response to platelet-derived growth factor stimulus	cytoplasmic transport, nurse cell to oocyte	chromatin assembly	chordate embryonic development
dendrite morphogenesis	centrosome cycle	cellularization	cytoplasmic sequestering of NF-kappaB	cellular response to potassium ion	cellular response to potassium ion	cytoskeleton organization	chromatin organization	chorion-containing eggshell formation
dendrite self-avoidance	centrosome localization	central complex development	cytoplasmic translation	cellular response to pyrimidine ribonucleotide	cellular response to pyrimidine ribonucleotide	cytoskeleton-dependent cytoplasmic transport, nurse cell to oocyte	chromatin remodeling	chromatin assembly
dendritic spine development	centrosome separation	central nervous system development	cytoplasmic translational elongation	cellular response to reactive oxygen species	cellular response to reactive oxygen species	D-ribose catabolic process	chromatin silencing	chromatin organization
dendritic spine organization	ceramide biosynthetic process	central nervous system morphogenesis	cytoplasmic translational initiation	cellular response to redox state	cellular response to redox state	de novo' AMP biosynthetic process	chromatin silencing at telomere	chromatin remodeling
dendritic transport of messenger ribonucleoprotein complex	ceramide catabolic process	centriole assembly	cytoplasmic translational termination	cellular response to retinoic acid	cellular response to retinoic acid	de novo' GDP-L-fucose biosynthetic process	chromosome condensation	chromatin silencing
deoxyribonucleoside triphosphate catabolic process	ceramide metabolic process	centripetally migrating follicle cell migration	cytoplasmic transport, nurse cell to oocyte	cellular response to starvation	cellular response to starvation	de novo' posttranslational protein folding	chromosome organization	chromatin silencing at telomere
dephosphorylation	cerebellar granule cell differentiation	centrosome cycle	cytoskeleton organization	cellular response to steroid hormone stimulus	cellular response to steroid hormone stimulus	de novo' protein folding	chromosome segregation	chromosome condensation
detection of oxygen	cerebellar Purkinje cell layer development	centrosome localization	cytoskeleton-dependent cytoplasmic transport, nurse cell to oocyte	cellular response to superoxide	cellular response to superoxide	de novo' pyrimidine nucleobase biosynthetic process	ciliary basal body-plasma membrane docking	chromosome organization
determination of adult lifespan	cerebellar Purkinje cell layer formation	centrosome separation	D-ribose catabolic process	cellular response to Thyroid stimulating hormone	cellular response to Thyroid stimulating hormone	defense response to bacterium	cilium assembly	chromosome segregation
determination of left/right symmetry	cerebral cortex development	ceramide biosynthetic process	de novo' AMP biosynthetic process	cellular response to transforming growth factor beta stimulus	cellular response to transforming growth factor beta stimulus	defense response to fungus	circadian regulation of gene expression	ciliary basal body-plasma membrane docking
detoxification of zinc ion	chaeta development	ceramide catabolic process	de novo' GDP-L-fucose biosynthetic process	cellular response to trichostatin A	cellular response to trichostatin A	defense response to Gram-negative bacterium	circadian rhythm	cilium assembly
developmental growth	chaeta morphogenesis	ceramide metabolic process	de novo' posttranslational protein folding	cellular response to triterpenoid	cellular response to triterpenoid	defense response to Gram-positive bacterium	citrate metabolic process	circadian regulation of gene expression
diacylglycerol metabolic process	chaperone cofactor-dependent protein refolding	cerebellar granule cell differentiation	de novo' protein folding	cellular response to tumor necrosis factor	cellular response to tumor necrosis factor	definitive erythrocyte differentiation	clathrin coat assembly	circadian rhythm
diadenosine tetraphosphate biosynthetic process	chaperone mediated protein folding independent of cofactor	cerebellar Purkinje cell layer development	de novo' pyrimidine nucleobase biosynthetic process	cellular response to unfolded protein	cellular response to unfolded protein	definitive hemopoiesis	clathrin-dependent endocytosis	citrate metabolic process
dicarboxylic acid metabolic process	chaperone-mediated protein complex assembly	cerebellar Purkinje cell layer formation	defense response to bacterium	cellular response to UV	cellular response to UV	dendrite development	clathrin-dependent synaptic vesicle endocytosis	clathrin coat assembly
dicarboxylic acid transport	chaperone-mediated protein folding	cerebral cortex development	defense response to fungus	cellular response to vascular endothelial growth factor stimulus	cellular response to vascular endothelial growth factor stimulus	dendrite morphogenesis	cleavage furrow formation	clathrin-dependent endocytosis
digestion	chaperone-mediated protein transport	chaeta development	defense response to Gram-negative bacterium	cellular response to virus	cellular response to virus	dendrite self-avoidance	co-translational protein modification	clathrin-dependent synaptic vesicle endocytosis
digestive system development	chemical synaptic transmission	chaeta morphogenesis	defense response to Gram-positive bacterium	cellular response to vitamin D	cellular response to vitamin D	dendritic spine development	cognition	cleavage furrow formation
DNA double-strand break processing	chitin-based cuticle development	chaperone cofactor-dependent protein refolding	definitive erythrocyte differentiation	cellular sodium ion homeostasis	cellular sodium ion homeostasis	dendritic spine organization	collagen catabolic process	co-translational protein modification
DNA duplex unwinding	chloride ion homeostasis	chaperone mediated protein folding independent of cofactor	definitive hemopoiesis	cellular zinc ion homeostasis	cellular zinc ion homeostasis	dendritic transport of messenger ribonucleoprotein complex	collagen fibril organization	cognition
DNA metabolic process	chloride transmembrane transport	chaperone-mediated protein complex assembly	dendrite development	cellularization	cellularization	deoxyribonucleoside triphosphate catabolic process	compartment boundary maintenance	collagen catabolic process
DNA packaging	chloride transport	chaperone-mediated protein folding	dendrite morphogenesis	central complex development	central complex development	dephosphorylation	complement activation	collagen fibril organization
DNA recombination	cholesterol biosynthetic process	chaperone-mediated protein transport	dendrite self-avoidance	central nervous system development	central nervous system development	detection of oxygen	compound eye development	compartment boundary maintenance
DNA repair	cholesterol efflux	chemical synaptic transmission	dendritic spine development	central nervous system morphogenesis	central nervous system morphogenesis	determination of adult lifespan	compound eye morphogenesis	complement activation
DNA replication	cholesterol homeostasis	chitin-based cuticle development	dendritic spine organization	centriole assembly	centriole assembly	determination of left/right symmetry	compound eye photoreceptor cell differentiation	compound eye development
DNA replication-dependent nucleosome assembly	cholesterol metabolic process	chloride ion homeostasis	dendritic transport of messenger ribonucleoprotein complex	centripetally migrating follicle cell migration	centripetally migrating follicle cell migration	detoxification of zinc ion	contact inhibition	compound eye morphogenesis
DNA replication-independent nucleosome assembly	cholesterol transport	chloride transmembrane transport	deoxyribonucleoside triphosphate catabolic process	centrosome cycle	centrosome cycle	developmental growth	COP9 signalosome assembly	compound eye photoreceptor cell differentiation
DNA-templated transcription, termination	choline catabolic process	chloride transport	dephosphorylation	centrosome duplication	centrosome duplication	developmental process	COPI coating of Golgi vesicle	contact inhibition
dolichol metabolic process	chondrocyte development	cholesterol biosynthetic process	detection of oxygen	centrosome localization	centrosome localization	diacylglycerol metabolic process	COPII vesicle coating	COP9 signalosome assembly
dolichol-linked oligosaccharide biosynthetic process	chondrocyte differentiation	cholesterol efflux	determination of adult lifespan	centrosome separation	centrosome separation	diadenosine tetraphosphate biosynthetic process	COPII-coated vesicle budding	COPI coating of Golgi vesicle
dopamine metabolic process	chordate embryonic development	cholesterol homeostasis	determination of left/right symmetry	ceramide biosynthetic process	ceramide biosynthetic process	dicarboxylic acid metabolic process	COPII-coated vesicle cargo loading	COPII vesicle coating
dorsal appendage formation	chorion-containing eggshell formation	cholesterol metabolic process	detoxification of zinc ion	ceramide catabolic process	ceramide catabolic process	dicarboxylic acid transport	copper ion homeostasis	COPII-coated vesicle budding
dorsal closure	chromatin assembly	cholesterol transport	developmental growth	ceramide metabolic process	ceramide metabolic process	digestion	copper ion transport	COPII-coated vesicle cargo loading
dorsal closure, amnioserosa morphology change	chromatin organization	choline catabolic process	developmental process	cerebellar granule cell differentiation	cerebellar granule cell differentiation	DNA double-strand break processing	copulation	copper ion homeostasis
dorsal closure, leading edge cell differentiation	chromatin remodeling	chondrocyte development	diacylglycerol metabolic process	cerebellar Purkinje cell layer development	cerebellar Purkinje cell layer development	DNA duplex unwinding	coronary artery morphogenesis	copper ion transport
dorsal closure, spreading of leading edge cells	chromatin silencing	chondrocyte differentiation	diadenosine tetraphosphate biosynthetic process	cerebellar Purkinje cell layer formation	cerebellar Purkinje cell layer formation	DNA metabolic process	cortical actin cytoskeleton organization	copulation
dorsal/ventral neural tube patterning	chromatin silencing at telomere	chordate embryonic development	dicarboxylic acid metabolic process	cerebellar Purkinje cell layer maturation	cerebellar Purkinje cell layer maturation	DNA packaging	cortical cytoskeleton organization	coronary artery morphogenesis
dorsal/ventral pattern formation	chromosome condensation	chorion-containing eggshell formation	dicarboxylic acid transport	cerebral cortex development	cerebral cortex development	DNA recombination	cotranslational protein targeting to membrane	cortical actin cytoskeleton organization
double-strand break repair	chromosome organization	chromatin assembly	digestion	cerebral cortex regionalization	cerebral cortex regionalization	DNA repair	CRD-mediated mRNA stabilization	cortical cytoskeleton organization
double-strand break repair via homologous recombination	ciliary basal body-plasma membrane docking	chromatin organization	DNA double-strand break processing	chaeta development	chaeta development	DNA replication	cristae formation	cotranslational protein targeting to membrane
double-strand break repair via nonhomologous end joining	cilium assembly	chromatin remodeling	DNA duplex unwinding	chaeta morphogenesis	chaeta morphogenesis	DNA replication-dependent nucleosome assembly	cuticle pattern formation	CRD-mediated mRNA stabilization
drug metabolic process	circadian regulation of gene expression	chromatin silencing	DNA metabolic process	chaperone cofactor-dependent protein refolding	chaperone cofactor-dependent protein refolding	DNA replication-independent nucleosome assembly	cysteine biosynthetic process	cristae formation
dsRNA transport	circadian rhythm	chromatin silencing at telomere	DNA packaging	chaperone mediated protein folding independent of cofactor	chaperone mediated protein folding independent of cofactor	DNA replication, removal of RNA primer	cysteine biosynthetic process via cystathionine	cuticle pattern formation
early endosome to Golgi transport	citrate metabolic process	chromosome condensation	DNA recombination	chaperone-mediated protein complex assembly	chaperone-mediated protein complex assembly	DNA-templated transcription, termination	cysteine metabolic process	cysteine biosynthetic process
early endosome to late endosome transport	citrate transport	chromosome organization	DNA repair	chaperone-mediated protein folding	chaperone-mediated protein folding	DNA-templated viral transcription	cytokine-mediated signaling pathway	cysteine biosynthetic process via cystathionine
ecdysone metabolic process	clathrin coat assembly	ciliary basal body-plasma membrane docking	DNA replication	chaperone-mediated protein transport	chaperone-mediated protein transport	dolichol metabolic process	cytoplasmic microtubule organization	cysteine metabolic process
ecdysteroid biosynthetic process	clathrin-dependent endocytosis	cilium assembly	DNA replication-dependent nucleosome assembly	chemical synaptic transmission	chemical synaptic transmission	dolichol-linked oligosaccharide biosynthetic process	cytoplasmic sequestering of NF-kappaB	cytokine-mediated signaling pathway
eggshell chorion gene amplification	clathrin-dependent synaptic vesicle endocytosis	circadian regulation of gene expression	DNA replication-independent nucleosome assembly	chitin-based cuticle development	chitin-based cuticle development	dopamine metabolic process	cytoplasmic translation	cytoplasmic microtubule organization
eggshell formation	cleavage in ITS2 between 5.8S rRNA and LSU-rRNA of tricistronic rRNA transcript (SSU-rRNA, 5.8S rRNA, LSU-rRNA)	circadian rhythm	DNA replication, removal of RNA primer	chloride ion homeostasis	chloride ion homeostasis	dorsal appendage formation	cytoplasmic translational initiation	cytoplasmic sequestering of NF-kappaB
electron transport chain	co-translational protein modification	citrate metabolic process	DNA-templated transcription, termination	chloride transmembrane transport	chloride transmembrane transport	dorsal closure	cytoplasmic translational termination	cytoplasmic translation
embryo development ending in birth or egg hatching	cognition	citrate transport	DNA-templated viral transcription	chloride transport	chloride transport	dorsal closure, amnioserosa morphology change	cytoplasmic transport, nurse cell to oocyte	cytoplasmic translational initiation
embryo implantation	collagen catabolic process	clathrin coat assembly	dolichol metabolic process	cholesterol biosynthetic process	cholesterol biosynthetic process	dorsal closure, leading edge cell differentiation	cytoskeleton organization	cytoplasmic translational termination
embryonic heart tube development	collagen fibril organization	clathrin-dependent endocytosis	dolichol-linked oligosaccharide biosynthetic process	cholesterol efflux	cholesterol efflux	dorsal closure, spreading of leading edge cells	cytoskeleton-dependent cytoplasmic transport, nurse cell to oocyte	cytoplasmic transport, nurse cell to oocyte
embryonic heart tube morphogenesis	collagen-activated tyrosine kinase receptor signaling pathway	clathrin-dependent synaptic vesicle endocytosis	dopamine metabolic process	cholesterol homeostasis	cholesterol homeostasis	dorsal/ventral neural tube patterning	D-aspartate import across plasma membrane	cytoskeleton organization
embryonic hemopoiesis	commissural neuron axon guidance	cleavage in ITS2 between 5.8S rRNA and LSU-rRNA of tricistronic rRNA transcript (SSU-rRNA, 5.8S rRNA, LSU-rRNA)	dorsal appendage formation	cholesterol metabolic process	cholesterol metabolic process	dorsal/ventral pattern formation	D-ribose catabolic process	cytoskeleton-dependent cytoplasmic transport, nurse cell to oocyte
embryonic morphogenesis	compartment boundary maintenance	co-translational protein modification	dorsal closure	cholesterol transport	cholesterol transport	double-strand break repair	de novo' AMP biosynthetic process	D-aspartate import across plasma membrane
embryonic organ development	complement activation	cognition	dorsal closure, amnioserosa morphology change	choline catabolic process	choline catabolic process	double-strand break repair via homologous recombination	de novo' GDP-L-fucose biosynthetic process	D-ribose catabolic process
embryonic organ morphogenesis	complement activation, classical pathway	collagen catabolic process	dorsal closure, leading edge cell differentiation	chondrocyte development	chondrocyte development	double-strand break repair via nonhomologous end joining	de novo' posttranslational protein folding	de novo' AMP biosynthetic process
embryonic placenta development	complement activation, lectin pathway	collagen fibril organization	dorsal closure, spreading of leading edge cells	chondrocyte differentiation	chondrocyte differentiation	drug metabolic process	de novo' pyrimidine nucleobase biosynthetic process	de novo' GDP-L-fucose biosynthetic process
embryonic process involved in female pregnancy	compound eye development	collagen-activated tyrosine kinase receptor signaling pathway	dorsal/ventral neural tube patterning	chordate embryonic development	chordate embryonic development	dsRNA transport	defense response to bacterium	de novo' posttranslational protein folding
endocytic recycling	compound eye morphogenesis	commissural neuron axon guidance	dorsal/ventral pattern formation	chorion-containing eggshell formation	chorion-containing eggshell formation	early endosome to Golgi transport	defense response to fungus	de novo' pyrimidine nucleobase biosynthetic process
endocytosis	compound eye photoreceptor cell differentiation	compartment boundary maintenance	double-strand break repair	chromatin assembly	chromatin assembly	early endosome to late endosome transport	defense response to Gram-negative bacterium	defense response to bacterium
endoplasmic reticulum calcium ion homeostasis	contact inhibition	complement activation	double-strand break repair via homologous recombination	chromatin organization	chromatin organization	ecdysone metabolic process	defense response to Gram-positive bacterium	defense response to fungus
endoplasmic reticulum membrane organization	COP9 signalosome assembly	complement activation, classical pathway	double-strand break repair via nonhomologous end joining	chromatin remodeling	chromatin remodeling	ecdysteroid biosynthetic process	defense response to virus	defense response to Gram-negative bacterium
endoplasmic reticulum organization	COPI coating of Golgi vesicle	complement activation, lectin pathway	drug metabolic process	chromatin silencing	chromatin silencing	eggshell chorion gene amplification	definitive erythrocyte differentiation	defense response to Gram-positive bacterium
endoplasmic reticulum stress-induced pre-emptive quality control	COPII vesicle coating	compound eye development	dsRNA transport	chromatin silencing at telomere	chromatin silencing at telomere	eggshell formation	definitive hemopoiesis	defense response to virus
endoplasmic reticulum to Golgi vesicle-mediated transport	COPII-coated vesicle budding	compound eye morphogenesis	early endosome to Golgi transport	chromosome condensation	chromosome condensation	electron transport chain	dendrite development	definitive erythrocyte differentiation
endoplasmic reticulum unfolded protein response	COPII-coated vesicle cargo loading	compound eye photoreceptor cell differentiation	early endosome to late endosome transport	chromosome organization	chromosome organization	embryo development ending in birth or egg hatching	dendrite morphogenesis	definitive hemopoiesis
endosomal transport	copper ion export	contact inhibition	ecdysone metabolic process	chromosome segregation	chromosome segregation	embryo implantation	dendrite self-avoidance	dendrite development
endosome organization	copper ion homeostasis	COP9 signalosome assembly	ecdysteroid biosynthetic process	ciliary basal body-plasma membrane docking	ciliary basal body-plasma membrane docking	embryonic brain development	dendritic spine development	dendrite morphogenesis
endosome to lysosome transport	copper ion transport	COPI coating of Golgi vesicle	eggshell chorion gene amplification	cilium assembly	cilium assembly	embryonic heart tube development	deoxyribonucleoside triphosphate catabolic process	dendrite self-avoidance
endosome to lysosome transport via multivesicular body sorting pathway	copulation	COPII vesicle coating	eggshell formation	circadian regulation of gene expression	circadian regulation of gene expression	embryonic heart tube morphogenesis	dephosphorylation	dendritic spine development
endosome to melanosome transport	coronary artery morphogenesis	COPII-coated vesicle budding	electron transport chain	circadian rhythm	circadian rhythm	embryonic hemopoiesis	detection of oxygen	deoxyribonucleoside triphosphate catabolic process
endosome transport via multivesicular body sorting pathway	cortical actin cytoskeleton organization	COPII-coated vesicle cargo loading	embryo development ending in birth or egg hatching	circulatory system development	circulatory system development	embryonic morphogenesis	detection of virus	dephosphorylation
endothelial cell migration	cortical cytoskeleton organization	copper ion export	embryo implantation	citrate metabolic process	citrate metabolic process	embryonic organ development	determination of adult lifespan	detection of oxygen
endothelial to hematopoietic transition	cotranslational protein targeting to membrane	copper ion homeostasis	embryonic brain development	citrate transport	citrate transport	embryonic organ morphogenesis	determination of left/right symmetry	detection of virus
enteric nervous system development	CRD-mediated mRNA stabilization	copper ion transport	embryonic heart tube development	clathrin coat assembly	clathrin coat assembly	embryonic placenta development	detoxification of zinc ion	determination of adult lifespan
enteroendocrine cell differentiation	cristae formation	copulation	embryonic heart tube morphogenesis	clathrin-dependent endocytosis	clathrin-dependent endocytosis	embryonic process involved in female pregnancy	developmental growth	determination of left/right symmetry
entry of viral genome into host nucleus through nuclear pore complex via importin	cuticle development	coronary artery morphogenesis	embryonic hemopoiesis	clathrin-dependent synaptic vesicle endocytosis	clathrin-dependent synaptic vesicle endocytosis	endocytic recycling	diacylglycerol metabolic process	detoxification of zinc ion
enzyme active site formation via cysteine modification to L-cysteine persulfide	cuticle pattern formation	cortical actin cytoskeleton organization	embryonic morphogenesis	cleavage in ITS2 between 5.8S rRNA and LSU-rRNA of tricistronic rRNA transcript (SSU-rRNA, 5.8S rRNA, LSU-rRNA)	cleavage furrow formation	endocytosis	diadenosine tetraphosphate biosynthetic process	developmental growth
ephrin receptor signaling pathway	cysteine biosynthetic process	cortical cytoskeleton organization	embryonic organ development	co-translational protein modification	cleavage in ITS2 between 5.8S rRNA and LSU-rRNA of tricistronic rRNA transcript (SSU-rRNA, 5.8S rRNA, LSU-rRNA)	endoplasmic reticulum calcium ion homeostasis	dicarboxylic acid metabolic process	diacylglycerol metabolic process
epidermal cell differentiation	cysteine biosynthetic process via cystathionine	cotranslational protein targeting to membrane	embryonic organ morphogenesis	coflocculation	co-translational protein modification	endoplasmic reticulum membrane organization	dicarboxylic acid transport	diadenosine tetraphosphate biosynthetic process
epithelial cell development	cysteine metabolic process	CRD-mediated mRNA stabilization	embryonic placenta development	cognition	coflocculation	endoplasmic reticulum organization	digestion	dicarboxylic acid metabolic process
epithelial structure maintenance	cytidine to uridine editing	cristae formation	embryonic process involved in female pregnancy	collagen and cuticulin-based cuticle development	cognition	endoplasmic reticulum stress-induced pre-emptive quality control	digestive tract development	dicarboxylic acid transport
epithelial to mesenchymal transition involved in cardiac fibroblast development	cytochrome c-heme linkage	cuticle development	endocytic recycling	collagen catabolic process	collagen and cuticulin-based cuticle development	endoplasmic reticulum to Golgi vesicle-mediated transport	DNA damage response, detection of DNA damage	digestion
ER overload response	cytokine-mediated signaling pathway	cuticle pattern formation	endocytosis	collagen fibril organization	collagen catabolic process	endoplasmic reticulum unfolded protein response	DNA damage response, signal transduction by p53 class mediator	digestive tract development
ER-associated misfolded protein catabolic process	cytoplasmic microtubule organization	cysteine biosynthetic process	endoplasmic reticulum calcium ion homeostasis	collagen-activated tyrosine kinase receptor signaling pathway	collagen fibril organization	endosomal transport	DNA double-strand break processing	DNA damage response, detection of DNA damage
ERAD pathway	cytoplasmic sequestering of CFTR protein	cysteine biosynthetic process via cystathionine	endoplasmic reticulum membrane organization	commissural neuron axon guidance	collagen-activated tyrosine kinase receptor signaling pathway	endosome organization	DNA duplex unwinding	DNA damage response, signal transduction by p53 class mediator
error-free translesion synthesis	cytoplasmic sequestering of NF-kappaB	cysteine metabolic process	endoplasmic reticulum organization	compartment boundary maintenance	commissural neuron axon guidance	endosome to lysosome transport	DNA metabolic process	DNA double-strand break processing
erythrocyte differentiation	cytoplasmic translation	cytidine to uridine editing	endoplasmic reticulum stress-induced pre-emptive quality control	complement activation	compartment boundary maintenance	endosome to lysosome transport via multivesicular body sorting pathway	DNA packaging	DNA duplex unwinding
establishment of endothelial intestinal barrier	cytoplasmic translational elongation	cytochrome c-heme linkage	endoplasmic reticulum to Golgi vesicle-mediated transport	complement activation, classical pathway	complement activation	endosome to melanosome transport	DNA recombination	DNA metabolic process
establishment of glial blood-brain barrier	cytoplasmic translational initiation	cytokine production involved in inflammatory response	endoplasmic reticulum unfolded protein response	complement activation, lectin pathway	complement activation, classical pathway	endosome transport via multivesicular body sorting pathway	DNA repair	DNA packaging
establishment of imaginal disc-derived wing hair orientation	cytoplasmic translational termination	cytokine-mediated signaling pathway	endosomal transport	compound eye development	complement activation, lectin pathway	endothelial cell migration	DNA replication	DNA recombination
establishment of mitotic spindle localization	cytoplasmic transport, nurse cell to oocyte	cytoplasmic microtubule organization	endosome organization	compound eye morphogenesis	compound eye development	endothelial to hematopoietic transition	DNA replication-dependent nucleosome assembly	DNA repair
establishment of mitotic spindle orientation	cytoskeleton organization	cytoplasmic sequestering of CFTR protein	endosome to lysosome transport	compound eye photoreceptor cell differentiation	compound eye morphogenesis	enteric nervous system development	DNA replication-independent nucleosome assembly	DNA replication
establishment of neuroblast polarity	cytoskeleton-dependent cytoplasmic transport, nurse cell to oocyte	cytoplasmic sequestering of NF-kappaB	endosome to lysosome transport via multivesicular body sorting pathway	contact inhibition	compound eye photoreceptor cell differentiation	enteroendocrine cell differentiation	DNA unwinding involved in DNA replication	DNA replication-dependent nucleosome assembly
establishment of ommatidial planar polarity	D-aspartate import across plasma membrane	cytoplasmic translation	endosome to melanosome transport	COP9 signalosome assembly	contact inhibition	entry of viral genome into host nucleus through nuclear pore complex via importin	DNA-templated transcription, termination	DNA replication-independent nucleosome assembly
establishment of organelle localization	D-ribose catabolic process	cytoplasmic translational elongation	endosome transport via multivesicular body sorting pathway	COPI coating of Golgi vesicle	COP9 signalosome assembly	enzyme active site formation via cysteine modification to L-cysteine persulfide	dolichol metabolic process	DNA unwinding involved in DNA replication
establishment of planar polarity	de novo' AMP biosynthetic process	cytoplasmic translational initiation	endothelial cell migration	COPII vesicle coating	COPI coating of Golgi vesicle	ephrin receptor signaling pathway	dolichol-linked oligosaccharide biosynthetic process	DNA-templated transcription, termination
establishment of planar polarity of embryonic epithelium	de novo' GDP-L-fucose biosynthetic process	cytoplasmic translational termination	endothelial to hematopoietic transition	COPII-coated vesicle budding	COPII vesicle coating	epidermal cell differentiation	dopamine metabolic process	dolichol metabolic process
establishment of protein localization	de novo' posttranslational protein folding	cytoplasmic transport, nurse cell to oocyte	enteric nervous system development	COPII-coated vesicle cargo loading	COPII-coated vesicle budding	epithelial cell development	dorsal appendage formation	dolichol-linked oligosaccharide biosynthetic process
establishment of protein localization to organelle	de novo' pyrimidine nucleobase biosynthetic process	cytoskeleton organization	enteroendocrine cell differentiation	copper ion export	COPII-coated vesicle cargo loading	epithelial structure maintenance	dorsal closure	dopamine metabolic process
establishment of protein localization to peroxisome	defecation	cytoskeleton-dependent cytoplasmic transport, nurse cell to oocyte	entry of viral genome into host nucleus through nuclear pore complex via importin	copper ion homeostasis	copper ion export	epithelial to mesenchymal transition involved in cardiac fibroblast development	dorsal closure, amnioserosa morphology change	dorsal appendage formation
establishment of spindle orientation	defense response to bacterium	D-aspartate import across plasma membrane	enzyme active site formation via cysteine modification to L-cysteine persulfide	copper ion transport	copper ion homeostasis	ER overload response	dorsal closure, leading edge cell differentiation	dorsal closure
establishment or maintenance of actin cytoskeleton polarity	defense response to fungus	D-ribose catabolic process	ephrin receptor signaling pathway	copulation	copper ion transport	ER-associated misfolded protein catabolic process	dorsal closure, spreading of leading edge cells	dorsal closure, amnioserosa morphology change
establishment or maintenance of epithelial cell apical/basal polarity	defense response to Gram-negative bacterium	de novo' AMP biosynthetic process	epidermal cell differentiation	coronary artery morphogenesis	copulation	ERAD pathway	dorsal trunk growth, open tracheal system	dorsal closure, leading edge cell differentiation
estrogen metabolic process	defense response to Gram-positive bacterium	de novo' GDP-L-fucose biosynthetic process	epithelial cell development	cortical actin cytoskeleton organization	coronary artery morphogenesis	error-free translesion synthesis	dorsal/ventral neural tube patterning	dorsal closure, spreading of leading edge cells
ethanol catabolic process	defense response to virus	de novo' posttranslational protein folding	epithelial cell migration, open tracheal system	cortical cytoskeleton organization	cortical actin cytoskeleton organization	erythrocyte differentiation	dorsal/ventral pattern formation	dorsal trunk growth, open tracheal system
ethanol oxidation	definitive erythrocyte differentiation	de novo' protein folding	epithelial structure maintenance	cotranslational protein targeting to membrane	cortical cytoskeleton organization	erythrocyte homeostasis	dosage compensation by inactivation of X chromosome	dorsal/ventral neural tube patterning
ether lipid biosynthetic process	definitive hemopoiesis	de novo' pyrimidine nucleobase biosynthetic process	epithelial to mesenchymal transition involved in cardiac fibroblast development	CRD-mediated mRNA stabilization	cotranslational protein targeting to membrane	establishment of endothelial intestinal barrier	double-strand break repair	dorsal/ventral pattern formation
eukaryotic translation initiation factor 4F complex assembly	dendrite development	defecation	ER overload response	cristae formation	CRD-mediated mRNA stabilization	establishment of glial blood-brain barrier	double-strand break repair via homologous recombination	dosage compensation by inactivation of X chromosome
execution phase of apoptosis	dendrite morphogenesis	defense response to bacterium	ER-associated misfolded protein catabolic process	cuticle development	cristae formation	establishment of imaginal disc-derived wing hair orientation	double-strand break repair via nonhomologous end joining	double-strand break repair
exit from mitosis	dendrite self-avoidance	defense response to fungus	ERAD pathway	cuticle pattern formation	cuticle development	establishment of mitotic spindle localization	drug metabolic process	double-strand break repair via homologous recombination
exocrine pancreas development	dendritic spine development	defense response to Gram-negative bacterium	error-free translesion synthesis	cysteine biosynthetic process	cuticle pattern formation	establishment of mitotic spindle orientation	dsRNA transport	double-strand break repair via nonhomologous end joining
exocyst localization	dendritic spine organization	defense response to Gram-positive bacterium	erythrocyte differentiation	cysteine biosynthetic process via cystathionine	cysteine biosynthetic process	establishment of neuroblast polarity	early endosome to Golgi transport	drug metabolic process
exocytosis	dendritic transport of messenger ribonucleoprotein complex	defense response to virus	erythrocyte homeostasis	cysteine metabolic process	cysteine biosynthetic process via cystathionine	establishment of ommatidial planar polarity	early endosome to late endosome transport	dsRNA transport
exonucleolytic catabolism of deadenylated mRNA	deoxyribonucleoside triphosphate catabolic process	definitive erythrocyte differentiation	establishment of endothelial intestinal barrier	cytidine to uridine editing	cysteine metabolic process	establishment of organelle localization	ectopic germ cell programmed cell death	early endosome to Golgi transport
exonucleolytic trimming to generate mature 3'-end of 5.8S rRNA from tricistronic rRNA transcript (SSU-rRNA, 5.8S rRNA, LSU-rRNA)	dephosphorylation	definitive hemopoiesis	establishment of glial blood-brain barrier	cytochrome c-heme linkage	cytidine to uridine editing	establishment of planar polarity	eggshell chorion gene amplification	early endosome to late endosome transport
exosomal secretion	detection of oxygen	dendrite development	establishment of imaginal disc-derived wing hair orientation	cytokine production involved in inflammatory response	cytochrome c-heme linkage	establishment of planar polarity of embryonic epithelium	electron transport chain	ectopic germ cell programmed cell death
extracellular matrix disassembly	detection of virus	dendrite morphogenesis	establishment of mitotic spindle localization	cytokine-mediated signaling pathway	cytokine production involved in inflammatory response	establishment of protein localization	embryo development ending in birth or egg hatching	eggshell chorion gene amplification
extracellular matrix organization	determination of adult lifespan	dendrite self-avoidance	establishment of mitotic spindle orientation	cytoplasmic microtubule organization	cytokine-mediated signaling pathway	establishment of protein localization to organelle	embryo implantation	electron transport chain
extracellular negative regulation of signal transduction	determination of left/right symmetry	dendritic spine development	establishment of neuroblast polarity	cytoplasmic sequestering of CFTR protein	cytoplasmic microtubule organization	establishment of protein localization to peroxisome	embryonic brain development	embryo development ending in birth or egg hatching
extrinsic apoptotic signaling pathway via death domain receptors	detoxification of zinc ion	dendritic spine organization	establishment of ommatidial planar polarity	cytoplasmic sequestering of NF-kappaB	cytoplasmic sequestering of CFTR protein	establishment of spindle orientation	embryonic camera-type eye morphogenesis	embryo implantation
eye-antennal disc morphogenesis	developmental growth	dendritic transport of messenger ribonucleoprotein complex	establishment of organelle localization	cytoplasmic translation	cytoplasmic sequestering of NF-kappaB	establishment or maintenance of actin cytoskeleton polarity	embryonic digit morphogenesis	embryonic brain development
farnesyl diphosphate biosynthetic process	diacylglycerol metabolic process	deoxyribonucleoside triphosphate catabolic process	establishment of planar polarity	cytoplasmic translational elongation	cytoplasmic translation	establishment or maintenance of cell polarity	embryonic heart tube development	embryonic camera-type eye morphogenesis
fatty acid beta-oxidation	diadenosine tetraphosphate biosynthetic process	dephosphorylation	establishment of planar polarity of embryonic epithelium	cytoplasmic translational initiation	cytoplasmic translational elongation	establishment or maintenance of epithelial cell apical/basal polarity	embryonic heart tube morphogenesis	embryonic digit morphogenesis
fatty acid beta-oxidation using acyl-CoA dehydrogenase	dicarboxylic acid metabolic process	detection of oxygen	establishment of protein localization	cytoplasmic translational termination	cytoplasmic translational initiation	estrogen metabolic process	embryonic hemopoiesis	embryonic heart tube development
fatty acid beta-oxidation using acyl-CoA oxidase	dicarboxylic acid transport	detection of virus	establishment of protein localization to organelle	cytoplasmic transport, nurse cell to oocyte	cytoplasmic translational termination	ethanol catabolic process	embryonic limb morphogenesis	embryonic heart tube morphogenesis
fatty acid biosynthetic process	digestion	determination of adult lifespan	establishment of protein localization to peroxisome	cytoskeleton organization	cytoplasmic transport, nurse cell to oocyte	ethanol oxidation	embryonic morphogenesis	embryonic hemopoiesis
fatty acid elongation	digestive system development	determination of left/right symmetry	establishment of spindle orientation	cytoskeleton-dependent cytoplasmic transport, nurse cell to oocyte	cytoskeleton organization	ether lipid biosynthetic process	embryonic organ development	embryonic limb morphogenesis
fatty acid homeostasis	digestive tract development	detoxification of zinc ion	establishment or maintenance of actin cytoskeleton polarity	D-aspartate import across plasma membrane	cytoskeleton-dependent cytoplasmic transport, nurse cell to oocyte	eukaryotic translation initiation factor 4F complex assembly	embryonic placenta development	embryonic morphogenesis
fatty acid metabolic process	DNA catabolic process, endonucleolytic	developmental growth	establishment or maintenance of cell polarity	D-ribose catabolic process	D-aspartate import across plasma membrane	execution phase of apoptosis	embryonic process involved in female pregnancy	embryonic organ development
fatty acid transport	DNA damage response, detection of DNA damage	diacylglycerol metabolic process	establishment or maintenance of epithelial cell apical/basal polarity	de novo' AMP biosynthetic process	D-ribose catabolic process	exit from mitosis	endocytic recycling	embryonic placenta development
fatty-acyl-CoA biosynthetic process	DNA damage response, signal transduction by p53 class mediator	diadenosine tetraphosphate biosynthetic process	estrogen metabolic process	de novo' GDP-L-fucose biosynthetic process	de novo' AMP biosynthetic process	exocrine pancreas development	endocytosis	embryonic process involved in female pregnancy
Fc-epsilon receptor signaling pathway	DNA double-strand break processing	dicarboxylic acid metabolic process	ethanol catabolic process	de novo' posttranslational protein folding	de novo' GDP-L-fucose biosynthetic process	exocyst localization	endoderm development	endocytic recycling
female courtship behavior	DNA duplex unwinding	dicarboxylic acid transport	ethanol oxidation	de novo' protein folding	de novo' posttranslational protein folding	exocytosis	endodermal digestive tract morphogenesis	endocytosis
female germ-line stem cell asymmetric division	DNA metabolic process	digestion	ether lipid biosynthetic process	de novo' pyrimidine nucleobase biosynthetic process	de novo' protein folding	exonucleolytic catabolism of deadenylated mRNA	endoplasmic reticulum calcium ion homeostasis	endoderm development
female germline ring canal formation	DNA methylation involved in gamete generation	digestive system development	eukaryotic translation initiation factor 4F complex assembly	defecation	de novo' pyrimidine nucleobase biosynthetic process	exonucleolytic trimming to generate mature 3'-end of 5.8S rRNA from tricistronic rRNA transcript (SSU-rRNA, 5.8S rRNA, LSU-rRNA)	endoplasmic reticulum membrane organization	endodermal digestive tract morphogenesis
female germline ring canal formation, actin assembly	DNA packaging	digestive tract development	execution phase of apoptosis	defense response to bacterium	defecation	exosomal secretion	endoplasmic reticulum organization	endoplasmic reticulum calcium ion homeostasis
female gonad development	DNA recombination	DNA catabolic process, endonucleolytic	exit from mitosis	defense response to fungus	defense response to bacterium	extracellular matrix disassembly	endoplasmic reticulum to Golgi vesicle-mediated transport	endoplasmic reticulum membrane organization
female meiotic nuclear division	DNA repair	DNA damage response, detection of DNA damage	exocrine pancreas development	defense response to Gram-negative bacterium	defense response to fungus	extracellular matrix organization	endoplasmic reticulum unfolded protein response	endoplasmic reticulum organization
fibroblast migration	DNA replication	DNA damage response, signal transduction by p53 class mediator	exocyst localization	defense response to Gram-positive bacterium	defense response to Gram-negative bacterium	extracellular negative regulation of signal transduction	endosomal transport	endoplasmic reticulum to Golgi vesicle-mediated transport
filopodium assembly	DNA replication-dependent nucleosome assembly	DNA double-strand break processing	exocytosis	defense response to virus	defense response to Gram-positive bacterium	extrinsic apoptotic signaling pathway via death domain receptors	endosome organization	endoplasmic reticulum unfolded protein response
focal adhesion assembly	DNA replication-independent nucleosome assembly	DNA duplex unwinding	exonucleolytic catabolism of deadenylated mRNA	definitive erythrocyte differentiation	defense response to virus	eye-antennal disc morphogenesis	endosome to lysosome transport	endosomal transport
forebrain morphogenesis	DNA replication, removal of RNA primer	DNA metabolic process	exonucleolytic trimming to generate mature 3'-end of 5.8S rRNA from tricistronic rRNA transcript (SSU-rRNA, 5.8S rRNA, LSU-rRNA)	definitive hemopoiesis	definitive erythrocyte differentiation	farnesyl diphosphate biosynthetic process	endosome to lysosome transport via multivesicular body sorting pathway	endosome organization
foregut morphogenesis	DNA synthesis involved in DNA replication	DNA methylation involved in gamete generation	exosomal secretion	dendrite development	definitive hemopoiesis	fatty acid beta-oxidation	endosome to melanosome transport	endosome to lysosome transport
formation of a compartment boundary	DNA unwinding involved in DNA replication	DNA packaging	extracellular matrix disassembly	dendrite morphogenesis	dendrite development	fatty acid beta-oxidation using acyl-CoA dehydrogenase	endosome transport via multivesicular body sorting pathway	endosome to lysosome transport via multivesicular body sorting pathway
formation of cytoplasmic translation initiation complex	DNA-templated transcription, termination	DNA recombination	extracellular matrix organization	dendrite self-avoidance	dendrite morphogenesis	fatty acid beta-oxidation using acyl-CoA oxidase	endothelial cell activation	endosome to melanosome transport
formation of translation preinitiation complex	dolichol metabolic process	DNA repair	extracellular negative regulation of signal transduction	dendritic spine development	dendrite self-avoidance	fatty acid biosynthetic process	endothelial cell migration	endosome transport via multivesicular body sorting pathway
fructose 1,6-bisphosphate metabolic process	dolichol-linked oligosaccharide biosynthetic process	DNA replication	extrinsic apoptotic signaling pathway via death domain receptors	dendritic spine organization	dendritic spine development	fatty acid catabolic process	energy homeostasis	endothelial cell activation
fructose 6-phosphate metabolic process	dopamine metabolic process	DNA replication-dependent nucleosome assembly	eye-antennal disc morphogenesis	dendritic transport of messenger ribonucleoprotein complex	dendritic spine organization	fatty acid elongation	enteroendocrine cell differentiation	endothelial cell migration
fucose metabolic process	dormancy process	DNA replication-independent nucleosome assembly	farnesyl diphosphate biosynthetic process	deoxyribonucleoside triphosphate catabolic process	dendritic transport of messenger ribonucleoprotein complex	fatty acid homeostasis	ephrin receptor signaling pathway	energy homeostasis
fumarate metabolic process	dorsal appendage formation	DNA replication, removal of RNA primer	fatty acid beta-oxidation	dephosphorylation	deoxyribonucleoside triphosphate catabolic process	fatty acid metabolic process	epidermal cell differentiation	enteroendocrine cell differentiation
G protein-coupled receptor signaling pathway	dorsal closure	DNA synthesis involved in DNA replication	fatty acid beta-oxidation using acyl-CoA dehydrogenase	detection of oxygen	dephosphorylation	fatty acid transport	epidermal growth factor receptor signaling pathway	ephrin receptor signaling pathway
G-quadruplex DNA unwinding	dorsal closure, amnioserosa morphology change	DNA unwinding involved in DNA replication	fatty acid beta-oxidation using acyl-CoA oxidase	detection of virus	detection of oxygen	fatty-acyl-CoA biosynthetic process	epithelial cell development	epidermal cell differentiation
G1 to G0 transition	dorsal closure, leading edge cell differentiation	DNA-templated transcription, termination	fatty acid biosynthetic process	determination of adult lifespan	detection of virus	Fc-epsilon receptor signaling pathway	epithelial cell differentiation	epidermal growth factor receptor signaling pathway
G1/S transition of mitotic cell cycle	dorsal closure, spreading of leading edge cells	dolichol metabolic process	fatty acid catabolic process	determination of left/right symmetry	determination of adult lifespan	feeding behavior	epithelial cell migration, open tracheal system	epithelial cell development
G2/M transition of mitotic cell cycle	dorsal trunk growth, open tracheal system	dolichol-linked oligosaccharide biosynthetic process	fatty acid elongation	detoxification of zinc ion	determination of left/right symmetry	female courtship behavior	epithelial structure maintenance	epithelial cell differentiation
gamete generation	dorsal/ventral neural tube patterning	dopamine metabolic process	fatty acid homeostasis	developmental growth	detoxification of zinc ion	female germ-line stem cell asymmetric division	epithelial to mesenchymal transition	epithelial cell migration, open tracheal system
gamma-aminobutyric acid catabolic process	dorsal/ventral pattern formation	dormancy process	fatty acid metabolic process	developmental process	developmental growth	female germline ring canal formation	epithelial to mesenchymal transition involved in endocardial cushion formation	epithelial structure maintenance
gamma-aminobutyric acid metabolic process	dosage compensation by inactivation of X chromosome	dorsal appendage formation	fatty acid transport	developmental process involved in reproduction	developmental process	female germline ring canal formation, actin assembly	epithelial tube branching involved in lung morphogenesis	epithelial to mesenchymal transition
gamma-aminobutyric acid signaling pathway	double-strand break repair	dorsal closure	fatty-acyl-CoA biosynthetic process	diacylglycerol metabolic process	developmental process involved in reproduction	female gonad development	ER overload response	epithelial to mesenchymal transition involved in endocardial cushion formation
ganglioside catabolic process	double-strand break repair via homologous recombination	dorsal closure, amnioserosa morphology change	Fc-epsilon receptor signaling pathway	diadenosine tetraphosphate biosynthetic process	diacylglycerol metabolic process	female meiotic nuclear division	ER-associated misfolded protein catabolic process	epithelial tube branching involved in lung morphogenesis
gastrulation	double-strand break repair via nonhomologous end joining	dorsal closure, leading edge cell differentiation	female courtship behavior	dicarboxylic acid metabolic process	diadenosine tetraphosphate biosynthetic process	fibroblast migration	ERAD pathway	ER overload response
gastrulation involving germ band extension	drug metabolic process	dorsal closure, spreading of leading edge cells	female germ-line stem cell asymmetric division	dicarboxylic acid transport	dicarboxylic acid metabolic process	filopodium assembly	error-free translesion synthesis	ER-associated misfolded protein catabolic process
GDP-L-fucose metabolic process	dsRNA transport	dorsal trunk growth, open tracheal system	female germline ring canal formation	digestion	dicarboxylic acid transport	focal adhesion assembly	erythrocyte differentiation	ERAD pathway
GDP-mannose biosynthetic process	dUMP biosynthetic process	dorsal/ventral neural tube patterning	female germline ring canal formation, actin assembly	digestive tract development	digestion	forebrain morphogenesis	establishment of cell polarity	error-free translesion synthesis
GDP-mannose metabolic process	dUTP catabolic process	dorsal/ventral pattern formation	female gonad development	DNA catabolic process, endonucleolytic	digestive tract development	foregut morphogenesis	establishment of glial blood-brain barrier	erythrocyte differentiation
gene silencing	early endosome to Golgi transport	dosage compensation by inactivation of X chromosome	female meiotic nuclear division	DNA damage response, detection of DNA damage	DNA catabolic process, endonucleolytic	formation of a compartment boundary	establishment of imaginal disc-derived wing hair orientation	establishment of cell polarity
gene silencing by RNA	early endosome to late endosome transport	double-strand break repair	fibroblast migration	DNA damage response, signal transduction by p53 class mediator	DNA damage response, detection of DNA damage	formation of cytoplasmic translation initiation complex	establishment of mitotic spindle localization	establishment of glial blood-brain barrier
generation of precursor metabolites and energy	ecdysone metabolic process	double-strand break repair via homologous recombination	filopodium assembly	DNA double-strand break processing	DNA damage response, signal transduction by p53 class mediator	formation of translation preinitiation complex	establishment of mitotic spindle orientation	establishment of imaginal disc-derived wing hair orientation
geranyl diphosphate biosynthetic process	ecdysone receptor-mediated signaling pathway	double-strand break repair via nonhomologous end joining	flight	DNA duplex unwinding	DNA double-strand break processing	fructose 1,6-bisphosphate metabolic process	establishment of neuroblast polarity	establishment of mitotic spindle localization
geranylgeranyl diphosphate biosynthetic process	ecdysteroid biosynthetic process	drug metabolic process	focal adhesion assembly	DNA metabolic process	DNA duplex unwinding	fructose 6-phosphate metabolic process	establishment of ommatidial planar polarity	establishment of mitotic spindle orientation
germ cell development	eclosion	dsRNA transport	forebrain morphogenesis	DNA methylation involved in gamete generation	DNA metabolic process	fucose metabolic process	establishment of organelle localization	establishment of neuroblast polarity
germ cell migration	eclosion rhythm	dUMP biosynthetic process	foregut morphogenesis	DNA packaging	DNA methylation involved in gamete generation	fumarate metabolic process	establishment of planar polarity	establishment of ommatidial planar polarity
germ-band extension	ectopic germ cell programmed cell death	dUTP catabolic process	formation of a compartment boundary	DNA recombination	DNA packaging	G protein-coupled receptor signaling pathway	establishment of planar polarity of embryonic epithelium	establishment of organelle localization
germ-line stem cell population maintenance	eggshell chorion assembly	early endosome to Golgi transport	formation of cytoplasmic translation initiation complex	DNA repair	DNA recombination	G-quadruplex DNA unwinding	establishment of protein localization	establishment of planar polarity
germ-line stem-cell niche homeostasis	eggshell chorion gene amplification	early endosome to late endosome transport	formation of translation preinitiation complex	DNA replication	DNA repair	G1 to G0 transition	establishment of protein localization to organelle	establishment of planar polarity of embryonic epithelium
germarium-derived egg chamber formation	eggshell formation	ecdysone metabolic process	fructose 1,6-bisphosphate metabolic process	DNA replication-dependent nucleosome assembly	DNA replication	G1/S transition of mitotic cell cycle	establishment of protein localization to peroxisome	establishment of protein localization
germarium-derived female germ-line cyst encapsulation	elastic fiber assembly	ecdysone receptor-mediated signaling pathway	fructose 6-phosphate metabolic process	DNA replication-independent nucleosome assembly	DNA replication-dependent nucleosome assembly	G2/M transition of mitotic cell cycle	establishment of protein localization to plasma membrane	establishment of protein localization to organelle
germarium-derived female germ-line cyst formation	electron transport chain	ecdysteroid biosynthetic process	fucose metabolic process	DNA replication, removal of RNA primer	DNA replication-independent nucleosome assembly	galactose catabolic process	establishment of spindle orientation	establishment of protein localization to peroxisome
germarium-derived oocyte fate determination	embryo development ending in birth or egg hatching	eclosion	fumarate metabolic process	DNA synthesis involved in DNA replication	DNA replication, removal of RNA primer	galactose catabolic process via UDP-galactose	establishment or maintenance of actin cytoskeleton polarity	establishment of protein localization to plasma membrane
germline ring canal formation	embryo development ending in seed dormancy	eclosion rhythm	G protein-coupled receptor signaling pathway	DNA unwinding involved in DNA replication	DNA synthesis involved in DNA replication	galactose metabolic process	establishment or maintenance of cell polarity	establishment of spindle orientation
glandular epithelial cell development	embryonic digit morphogenesis	ectopic germ cell programmed cell death	G-quadruplex DNA unwinding	DNA-templated transcription, termination	DNA unwinding involved in DNA replication	gamete generation	establishment or maintenance of epithelial cell apical/basal polarity	establishment or maintenance of actin cytoskeleton polarity
glandular epithelial cell maturation	embryonic heart tube development	eggshell chorion assembly	G1 to G0 transition	DNA-templated viral transcription	DNA-templated transcription, termination	gamma-aminobutyric acid catabolic process	estrogen metabolic process	establishment or maintenance of cell polarity
glial cell development	embryonic heart tube morphogenesis	eggshell chorion gene amplification	G1/S transition of mitotic cell cycle	dolichol metabolic process	DNA-templated viral transcription	gamma-aminobutyric acid metabolic process	ethanol catabolic process	establishment or maintenance of epithelial cell apical/basal polarity
glial cell migration	embryonic hemopoiesis	eggshell formation	G2/M transition of mitotic cell cycle	dolichol-linked oligosaccharide biosynthetic process	dolichol metabolic process	gamma-aminobutyric acid signaling pathway	ethanol oxidation	estrogen metabolic process
gluconeogenesis	embryonic limb morphogenesis	elastic fiber assembly	galactose catabolic process	dopamine metabolic process	dolichol-linked oligosaccharide biosynthetic process	ganglioside catabolic process	ether lipid biosynthetic process	ethanol catabolic process
glucosamine biosynthetic process	embryonic morphogenesis	electron transport chain	galactose catabolic process via UDP-galactose	dormancy process	dopamine metabolic process	gastrulation	eukaryotic translation initiation factor 4F complex assembly	ethanol oxidation
glucosamine catabolic process	embryonic organ development	embryo development ending in birth or egg hatching	galactose metabolic process	dorsal appendage formation	dormancy process	gastrulation involving germ band extension	excretion	ether lipid biosynthetic process
glucose catabolic process	embryonic organ morphogenesis	embryo development ending in seed dormancy	gamete generation	dorsal closure	dorsal appendage formation	GDP-L-fucose metabolic process	execution phase of apoptosis	eukaryotic translation initiation factor 4F complex assembly
glucose homeostasis	embryonic placenta development	embryo implantation	gamma-aminobutyric acid catabolic process	dorsal closure, amnioserosa morphology change	dorsal closure	GDP-mannose biosynthetic process	exit from mitosis	excretion
glucose metabolic process	embryonic process involved in female pregnancy	embryonic camera-type eye morphogenesis	gamma-aminobutyric acid metabolic process	dorsal closure, leading edge cell differentiation	dorsal closure, amnioserosa morphology change	GDP-mannose metabolic process	exocrine pancreas development	execution phase of apoptosis
glucosylceramide catabolic process	embryonic skeletal joint morphogenesis	embryonic digit morphogenesis	gamma-aminobutyric acid signaling pathway	dorsal closure, spreading of leading edge cells	dorsal closure, leading edge cell differentiation	gene silencing	exocyst localization	exit from mitosis
glucosylceramide metabolic process	endocardial cell differentiation	embryonic heart tube development	ganglioside catabolic process	dorsal trunk growth, open tracheal system	dorsal closure, spreading of leading edge cells	gene silencing by RNA	exocytosis	exocrine pancreas development
glucuronoside catabolic process	endocytic recycling	embryonic heart tube morphogenesis	gastrulation	dorsal/ventral neural tube patterning	dorsal trunk growth, open tracheal system	generation of precursor metabolites and energy	exonucleolytic catabolism of deadenylated mRNA	exocyst localization
glutamate catabolic process	endocytosis	embryonic hemopoiesis	gastrulation involving germ band extension	dorsal/ventral pattern formation	dorsal/ventral neural tube patterning	geranyl diphosphate biosynthetic process	exonucleolytic trimming to generate mature 3'-end of 5.8S rRNA from tricistronic rRNA transcript (SSU-rRNA, 5.8S rRNA, LSU-rRNA)	exocytosis
glutamate catabolic process to 2-oxoglutarate	endoderm development	embryonic limb morphogenesis	GDP-L-fucose metabolic process	dosage compensation by inactivation of X chromosome	dorsal/ventral pattern formation	geranylgeranyl diphosphate biosynthetic process	exosomal secretion	exonucleolytic catabolism of deadenylated mRNA
glutamate catabolic process to aspartate	endoderm formation	embryonic morphogenesis	GDP-mannose biosynthetic process	double-strand break repair	dosage compensation by inactivation of X chromosome	germ cell development	export across plasma membrane	exonucleolytic trimming to generate mature 3'-end of 5.8S rRNA from tricistronic rRNA transcript (SSU-rRNA, 5.8S rRNA, LSU-rRNA)
glutamate catabolic process via 2-oxoglutarate	endodermal digestive tract morphogenesis	embryonic organ development	GDP-mannose metabolic process	double-strand break repair via homologous recombination	double-strand break repair	germ cell migration	extracellular matrix assembly	exosomal secretion
glutamate metabolic process	endoplasmic reticulum calcium ion homeostasis	embryonic organ morphogenesis	gene silencing	double-strand break repair via nonhomologous end joining	double-strand break repair via homologous recombination	germ-band extension	extracellular matrix disassembly	export across plasma membrane
glutamate secretion	endoplasmic reticulum membrane organization	embryonic placenta development	gene silencing by RNA	drug metabolic process	double-strand break repair via nonhomologous end joining	germ-line stem cell population maintenance	extracellular matrix organization	extracellular matrix assembly
glutamine biosynthetic process	endoplasmic reticulum organization	embryonic process involved in female pregnancy	generation of precursor metabolites and energy	dsRNA transport	drug metabolic process	germ-line stem-cell niche homeostasis	extrinsic apoptotic signaling pathway	extracellular matrix disassembly
glutamine metabolic process	endoplasmic reticulum stress-induced pre-emptive quality control	embryonic skeletal joint morphogenesis	geranyl diphosphate biosynthetic process	dUMP biosynthetic process	dsRNA transport	germarium-derived egg chamber formation	extrinsic apoptotic signaling pathway via death domain receptors	extracellular matrix organization
glutaminyl-tRNA aminoacylation	endoplasmic reticulum to Golgi vesicle-mediated transport	endocardial cell differentiation	geranylgeranyl diphosphate biosynthetic process	dUTP catabolic process	dUMP biosynthetic process	germarium-derived female germ-line cyst encapsulation	eye development	extrinsic apoptotic signaling pathway
glutamyl-tRNA aminoacylation	endoplasmic reticulum unfolded protein response	endocytic recycling	germ cell development	early endosome to Golgi transport	dUTP catabolic process	germarium-derived female germ-line cyst formation	eye-antennal disc morphogenesis	extrinsic apoptotic signaling pathway via death domain receptors
glutathione derivative biosynthetic process	endoplasmic reticulum-plasma membrane tethering	endocytosis	germ cell migration	early endosome to late endosome transport	early endosome to Golgi transport	germarium-derived oocyte fate determination	face morphogenesis	eye development
glutathione metabolic process	endosomal transport	endoderm development	germ-band extension	ecdysone metabolic process	early endosome to late endosome transport	germline ring canal formation	farnesyl diphosphate biosynthetic process	eye-antennal disc morphogenesis
glutathione transmembrane transport	endosome organization	endoderm formation	germ-line stem cell population maintenance	ecdysone receptor-mediated signaling pathway	ecdysone metabolic process	glandular epithelial cell development	fat cell differentiation	face morphogenesis
glyceraldehyde-3-phosphate biosynthetic process	endosome to lysosome transport	endodermal digestive tract morphogenesis	germ-line stem-cell niche homeostasis	ecdysteroid biosynthetic process	ecdysone receptor-mediated signaling pathway	glandular epithelial cell maturation	fatty acid alpha-oxidation	farnesyl diphosphate biosynthetic process
glycerol biosynthetic process	endosome to lysosome transport via multivesicular body sorting pathway	endoplasmic reticulum calcium ion homeostasis	germarium-derived egg chamber formation	eclosion	ecdysteroid biosynthetic process	glial cell development	fatty acid beta-oxidation	fat cell differentiation
glycerol catabolic process	endosome to melanosome transport	endoplasmic reticulum membrane organization	germarium-derived female germ-line cyst encapsulation	eclosion rhythm	eclosion	glial cell migration	fatty acid beta-oxidation using acyl-CoA dehydrogenase	fatty acid alpha-oxidation
glycerol ether metabolic process	endosome transport via multivesicular body sorting pathway	endoplasmic reticulum organization	germarium-derived female germ-line cyst formation	ectopic germ cell programmed cell death	eclosion rhythm	gluconeogenesis	fatty acid beta-oxidation using acyl-CoA oxidase	fatty acid beta-oxidation
glycerol-3-phosphate metabolic process	endosperm development	endoplasmic reticulum stress-induced pre-emptive quality control	germarium-derived oocyte fate determination	eggshell chorion assembly	ectopic germ cell programmed cell death	glucosamine biosynthetic process	fatty acid biosynthetic process	fatty acid beta-oxidation using acyl-CoA dehydrogenase
glycine betaine biosynthetic process from choline	endothelial cell activation	endoplasmic reticulum to Golgi vesicle-mediated transport	germline ring canal formation	eggshell chorion gene amplification	eggshell chorion assembly	glucosamine catabolic process	fatty acid catabolic process	fatty acid beta-oxidation using acyl-CoA oxidase
glycine biosynthetic process	endothelial cell development	endoplasmic reticulum unfolded protein response	glandular epithelial cell development	eggshell formation	eggshell chorion gene amplification	glucose 6-phosphate metabolic process	fatty acid elongation	fatty acid biosynthetic process
glycine metabolic process	endothelial cell migration	endoplasmic reticulum-plasma membrane tethering	glandular epithelial cell maturation	elastic fiber assembly	eggshell formation	glucose catabolic process	fatty acid homeostasis	fatty acid catabolic process
glycogen biosynthetic process	endothelial to hematopoietic transition	endosomal transport	glial cell development	electron transport chain	elastic fiber assembly	glucose homeostasis	fatty acid metabolic process	fatty acid elongation
glycogen catabolic process	energy homeostasis	endosome organization	glial cell migration	embryo development ending in birth or egg hatching	electron transport chain	glucose metabolic process	fatty acid transport	fatty acid homeostasis
glycogen metabolic process	enteric nervous system development	endosome to lysosome transport	gluconeogenesis	embryo development ending in seed dormancy	embryo development ending in birth or egg hatching	glucosylceramide catabolic process	fatty-acyl-CoA biosynthetic process	fatty acid metabolic process
glycolipid biosynthetic process	enteroendocrine cell differentiation	endosome to lysosome transport via multivesicular body sorting pathway	glucosamine biosynthetic process	embryo implantation	embryo development ending in seed dormancy	glucosylceramide metabolic process	Fc-epsilon receptor signaling pathway	fatty acid transport
glycolytic process	entry of viral genome into host nucleus through nuclear pore complex via importin	endosome to melanosome transport	glucosamine catabolic process	embryonic brain development	embryo implantation	glucuronoside catabolic process	female courtship behavior	fatty-acyl-CoA biosynthetic process
glycoprotein catabolic process	ephrin receptor signaling pathway	endosome transport via multivesicular body sorting pathway	glucose 6-phosphate metabolic process	embryonic camera-type eye morphogenesis	embryonic brain development	glutamate catabolic process	female germ-line stem cell asymmetric division	Fc-epsilon receptor signaling pathway
glycoprotein metabolic process	epidermal cell differentiation	endosperm development	glucose catabolic process	embryonic digit morphogenesis	embryonic camera-type eye morphogenesis	glutamate catabolic process to 2-oxoglutarate	female germline ring canal formation	female courtship behavior
glycosaminoglycan metabolic process	epidermal growth factor receptor signaling pathway	endothelial cell activation	glucose homeostasis	embryonic heart tube development	embryonic digit morphogenesis	glutamate catabolic process to aspartate	female germline ring canal formation, actin assembly	female germ-line stem cell asymmetric division
glycoside catabolic process	epithelial cell development	endothelial cell development	glucose metabolic process	embryonic heart tube morphogenesis	embryonic heart tube development	glutamate catabolic process via 2-oxoglutarate	female gonad development	female germline ring canal formation
glycosphingolipid catabolic process	epithelial cell differentiation	endothelial cell migration	glucosylceramide catabolic process	embryonic hemopoiesis	embryonic heart tube morphogenesis	glutamate metabolic process	female meiotic nuclear division	female germline ring canal formation, actin assembly
glycosphingolipid metabolic process	epithelial cell migration, open tracheal system	endothelial to hematopoietic transition	glucosylceramide metabolic process	embryonic limb morphogenesis	embryonic hemopoiesis	glutamate secretion	female pregnancy	female gonad development
glycosylation	epithelial structure maintenance	energy homeostasis	glucuronoside catabolic process	embryonic morphogenesis	embryonic limb morphogenesis	glutamine biosynthetic process	fertilization	female meiotic nuclear division
glycosylceramide catabolic process	epithelial to mesenchymal transition	enteric nervous system development	glutamate catabolic process	embryonic organ development	embryonic morphogenesis	glutamine metabolic process	fibrinolysis	female pregnancy
glycyl-tRNA aminoacylation	epithelial to mesenchymal transition involved in cardiac fibroblast development	enteroendocrine cell differentiation	glutamate catabolic process to 2-oxoglutarate	embryonic organ morphogenesis	embryonic organ development	glutaminyl-tRNA aminoacylation	fibroblast growth factor receptor signaling pathway	fertilization
GMP catabolic process	epithelial to mesenchymal transition involved in endocardial cushion formation	entry of viral genome into host nucleus through nuclear pore complex via importin	glutamate catabolic process to aspartate	embryonic placenta development	embryonic organ morphogenesis	glutamyl-tRNA aminoacylation	fibroblast migration	fibrinolysis
GMP metabolic process	epithelial tube branching involved in lung morphogenesis	enzyme active site formation via cysteine modification to L-cysteine persulfide	glutamate catabolic process via 2-oxoglutarate	embryonic process involved in female pregnancy	embryonic placenta development	glutathione derivative biosynthetic process	filopodium assembly	fibroblast growth factor receptor signaling pathway
Golgi localization	ER overload response	ephrin receptor signaling pathway	glutamate metabolic process	embryonic skeletal joint morphogenesis	embryonic process involved in female pregnancy	glutathione metabolic process	flight	fibroblast migration
Golgi organization	ER-associated misfolded protein catabolic process	epidermal cell differentiation	glutamate secretion	endocardial cell differentiation	embryonic skeletal joint morphogenesis	glutathione transmembrane transport	flight behavior	filopodium assembly
Golgi ribbon formation	ERAD pathway	epidermal growth factor receptor signaling pathway	glutamine biosynthetic process	endochondral ossification	endocardial cell differentiation	glyceraldehyde-3-phosphate biosynthetic process	focal adhesion assembly	flight
Golgi to lysosome transport	error-free translesion synthesis	epithelial cell development	glutamine metabolic process	endocytic recycling	endochondral ossification	glycerol biosynthetic process	folate import across plasma membrane	flight behavior
Golgi to plasma membrane transport	erythrocyte differentiation	epithelial cell differentiation	glutaminyl-tRNA aminoacylation	endocytosis	endocytic recycling	glycerol catabolic process	forebrain development	focal adhesion assembly
Golgi to vacuole transport	erythrocyte homeostasis	epithelial cell migration, open tracheal system	glutamyl-tRNA aminoacylation	endoderm development	endocytosis	glycerol ether metabolic process	forebrain morphogenesis	folate import across plasma membrane
Golgi vesicle docking	establishment of cell polarity	epithelial structure maintenance	glutathione derivative biosynthetic process	endoderm formation	endoderm development	glycerol-3-phosphate metabolic process	foregut morphogenesis	forebrain development
GPI anchor biosynthetic process	establishment of endothelial intestinal barrier	epithelial to mesenchymal transition	glutathione metabolic process	endodermal digestive tract morphogenesis	endoderm formation	glycine betaine biosynthetic process from choline	formation of a compartment boundary	forebrain morphogenesis
granulocyte differentiation	establishment of glial blood-brain barrier	epithelial to mesenchymal transition involved in cardiac fibroblast development	glutathione transmembrane transport	endoplasmic reticulum calcium ion homeostasis	endodermal digestive tract morphogenesis	glycine biosynthetic process	formation of cytoplasmic translation initiation complex	foregut morphogenesis
grooming behavior	establishment of imaginal disc-derived wing hair orientation	epithelial to mesenchymal transition involved in endocardial cushion formation	glyceraldehyde-3-phosphate biosynthetic process	endoplasmic reticulum membrane organization	endoplasmic reticulum calcium ion homeostasis	glycine metabolic process	formation of translation preinitiation complex	formation of a compartment boundary
growth plate cartilage development	establishment of mitotic spindle localization	epithelial tube branching involved in lung morphogenesis	glycerol biosynthetic process	endoplasmic reticulum organization	endoplasmic reticulum membrane organization	glycogen biosynthetic process	fructose 1,6-bisphosphate metabolic process	formation of cytoplasmic translation initiation complex
guanine deglycation	establishment of mitotic spindle orientation	ER overload response	glycerol catabolic process	endoplasmic reticulum stress-induced pre-emptive quality control	endoplasmic reticulum organization	glycogen metabolic process	fructose 6-phosphate metabolic process	formation of translation preinitiation complex
guanine deglycation, glyoxal removal	establishment of neuroblast polarity	ER-associated misfolded protein catabolic process	glycerol ether metabolic process	endoplasmic reticulum to Golgi vesicle-mediated transport	endoplasmic reticulum stress-induced pre-emptive quality control	glycolipid biosynthetic process	fucose metabolic process	fructose 1,6-bisphosphate metabolic process
guanine deglycation, methylglyoxal removal	establishment of ommatidial planar polarity	ERAD pathway	glycerol-3-phosphate metabolic process	endoplasmic reticulum unfolded protein response	endoplasmic reticulum to Golgi vesicle-mediated transport	glycolytic process	fumarate metabolic process	fructose 6-phosphate metabolic process
guanine salvage	establishment of organelle localization	error-free translesion synthesis	glycine betaine biosynthetic process from choline	endoplasmic reticulum-plasma membrane tethering	endoplasmic reticulum unfolded protein response	glycolytic process from galactose	G protein-coupled glutamate receptor signaling pathway	fucose metabolic process
hair follicle development	establishment of planar polarity	erythrocyte differentiation	glycine biosynthetic process	endosomal transport	endoplasmic reticulum-plasma membrane tethering	glycolytic process through glucose-6-phosphate	G protein-coupled receptor signaling pathway	fumarate metabolic process
head involution	establishment of planar polarity of embryonic epithelium	erythrocyte homeostasis	glycine metabolic process	endosome organization	endosomal transport	glycoprotein catabolic process	G-quadruplex DNA unwinding	G protein-coupled glutamate receptor signaling pathway
heart development	establishment of protein localization	establishment of cell polarity	glycogen biosynthetic process	endosome to lysosome transport	endosome organization	glycoprotein metabolic process	G1/S transition of mitotic cell cycle	G protein-coupled receptor signaling pathway
heart looping	establishment of protein localization to membrane	establishment of endothelial intestinal barrier	glycogen metabolic process	endosome to lysosome transport via multivesicular body sorting pathway	endosome to lysosome transport	glycosaminoglycan metabolic process	G2/M transition of mitotic cell cycle	G-quadruplex DNA unwinding
heart morphogenesis	establishment of protein localization to mitochondrion	establishment of glial blood-brain barrier	glycolipid biosynthetic process	endosome to melanosome transport	endosome to lysosome transport via multivesicular body sorting pathway	glycoside catabolic process	galactose catabolic process	G1/S transition of mitotic cell cycle
heart process	establishment of protein localization to organelle	establishment of imaginal disc-derived wing hair orientation	glycolytic process	endosome transport via multivesicular body sorting pathway	endosome to melanosome transport	glycosphingolipid catabolic process	galactose catabolic process via UDP-galactose	G2/M transition of mitotic cell cycle
hematopoietic stem cell proliferation	establishment of protein localization to peroxisome	establishment of mitotic spindle localization	glycolytic process from galactose	endosperm development	endosome transport via multivesicular body sorting pathway	glycosphingolipid metabolic process	galactose metabolic process	galactose catabolic process
heme biosynthetic process	establishment of protein localization to plasma membrane	establishment of mitotic spindle orientation	glycolytic process through glucose-6-phosphate	endothelial cell activation	endosperm development	glycosylation	gamete generation	galactose catabolic process via UDP-galactose
heme catabolic process	establishment of spindle orientation	establishment of neuroblast polarity	glycoprotein catabolic process	endothelial cell development	endothelial cell activation	glycosylceramide catabolic process	gamma-aminobutyric acid catabolic process	galactose metabolic process
hemocyte migration	establishment of synaptic specificity at neuromuscular junction	establishment of ommatidial planar polarity	glycoprotein metabolic process	endothelial cell migration	endothelial cell development	glycyl-tRNA aminoacylation	gamma-aminobutyric acid signaling pathway	gamete generation
hemoglobin metabolic process	establishment or maintenance of actin cytoskeleton polarity	establishment of organelle localization	glycosaminoglycan metabolic process	endothelial to hematopoietic transition	endothelial cell migration	GMP biosynthetic process	ganglioside catabolic process	gamma-aminobutyric acid catabolic process
hemolymph coagulation	establishment or maintenance of epithelial cell apical/basal polarity	establishment of planar polarity	glycoside catabolic process	energy homeostasis	endothelial to hematopoietic transition	GMP catabolic process	gastrulation	gamma-aminobutyric acid signaling pathway
hepatocyte differentiation	estrogen metabolic process	establishment of planar polarity of embryonic epithelium	glycosphingolipid catabolic process	enteric nervous system development	energy homeostasis	GMP metabolic process	gastrulation involving germ band extension	ganglioside catabolic process
hepoxilin biosynthetic process	ethanol catabolic process	establishment of protein localization	glycosphingolipid metabolic process	enteroendocrine cell differentiation	enteric nervous system development	Golgi localization	gastrulation with mouth forming second	gastrulation
hippo signaling	ethanol oxidation	establishment of protein localization to membrane	glycosylation	entry of viral genome into host nucleus through nuclear pore complex via importin	enteroendocrine cell differentiation	Golgi organization	GDP-L-fucose metabolic process	gastrulation involving germ band extension
hippocampus development	ether lipid biosynthetic process	establishment of protein localization to mitochondrion	glycosylceramide catabolic process	enzyme active site formation via cysteine modification to L-cysteine persulfide	entry of viral genome into host nucleus through nuclear pore complex via importin	Golgi ribbon formation	GDP-mannose biosynthetic process	gastrulation with mouth forming second
histone acetylation	eukaryotic translation initiation factor 4F complex assembly	establishment of protein localization to organelle	glycyl-tRNA aminoacylation	ephrin receptor signaling pathway	enzyme active site formation via cysteine modification to L-cysteine persulfide	Golgi to lysosome transport	GDP-mannose metabolic process	GDP-L-fucose metabolic process
histone arginine methylation	execution phase of apoptosis	establishment of protein localization to peroxisome	GMP biosynthetic process	epidermal cell differentiation	ephrin receptor signaling pathway	Golgi to plasma membrane protein transport	gene silencing	GDP-mannose biosynthetic process
histone H2A phosphorylation	exit from mitosis	establishment of protein localization to plasma membrane	GMP catabolic process	epidermal growth factor receptor signaling pathway	epidermal cell differentiation	Golgi to plasma membrane transport	gene silencing by RNA	GDP-mannose metabolic process
histone H2B-K5 acetylation	exocrine pancreas development	establishment of spindle orientation	GMP metabolic process	epithelial cell development	epidermal growth factor receptor signaling pathway	Golgi to vacuole transport	generation of precursor metabolites and energy	gene silencing
histone H3 deacetylation	exocyst localization	establishment of synaptic specificity at neuromuscular junction	Golgi localization	epithelial cell differentiation	epithelial cell development	Golgi vesicle budding	geranyl diphosphate biosynthetic process	gene silencing by RNA
histone H3-K27 methylation	exocytosis	establishment or maintenance of actin cytoskeleton polarity	Golgi organization	epithelial cell migration, open tracheal system	epithelial cell differentiation	Golgi vesicle docking	germ cell development	generation of precursor metabolites and energy
histone H3-K4 trimethylation	exonucleolytic catabolism of deadenylated mRNA	establishment or maintenance of epithelial cell apical/basal polarity	Golgi ribbon formation	epithelial structure maintenance	epithelial cell migration, open tracheal system	Golgi vesicle transport	germ cell migration	geranyl diphosphate biosynthetic process
histone H3-K9 methylation	exonucleolytic trimming to generate mature 3'-end of 5.8S rRNA from tricistronic rRNA transcript (SSU-rRNA, 5.8S rRNA, LSU-rRNA)	estrogen metabolic process	Golgi to lysosome transport	epithelial to mesenchymal transition	epithelial structure maintenance	GPI anchor biosynthetic process	germ-band extension	germ cell development
histone H4 acetylation	exosomal secretion	ethanol catabolic process	Golgi to plasma membrane protein transport	epithelial to mesenchymal transition involved in cardiac fibroblast development	epithelial to mesenchymal transition	granulocyte differentiation	germ-line stem cell population maintenance	germ cell migration
histone H4 deacetylation	export across plasma membrane	ethanol oxidation	Golgi to plasma membrane transport	epithelial to mesenchymal transition involved in endocardial cushion formation	epithelial to mesenchymal transition involved in cardiac fibroblast development	grooming behavior	germ-line stem-cell niche homeostasis	germ-band extension
histone lysine methylation	extracellular matrix assembly	ether lipid biosynthetic process	Golgi to vacuole transport	epithelial tube branching involved in lung morphogenesis	epithelial to mesenchymal transition involved in endocardial cushion formation	GTP biosynthetic process	germarium-derived egg chamber formation	germ-line stem cell population maintenance
histone methylation	extracellular matrix disassembly	eukaryotic translation initiation factor 4F complex assembly	Golgi vesicle budding	ER overload response	epithelial tube branching involved in lung morphogenesis	guanine deglycation	germarium-derived female germ-line cyst encapsulation	germ-line stem-cell niche homeostasis
histone succinylation	extracellular matrix organization	excretion	Golgi vesicle docking	ER-associated misfolded protein catabolic process	ER overload response	guanine deglycation, glyoxal removal	germarium-derived female germ-line cyst formation	germarium-derived egg chamber formation
histone ubiquitination	extracellular negative regulation of signal transduction	execution phase of apoptosis	Golgi vesicle transport	ERAD pathway	ER-associated misfolded protein catabolic process	guanine deglycation, methylglyoxal removal	germarium-derived oocyte fate determination	germarium-derived female germ-line cyst encapsulation
homeostasis of number of cells	extracellular polysaccharide biosynthetic process	exit from mitosis	GPI anchor biosynthetic process	error-free translesion synthesis	ERAD pathway	guanine salvage	germline ring canal formation	germarium-derived female germ-line cyst formation
homeostasis of number of cells within a tissue	extrinsic apoptotic signaling pathway	exocrine pancreas development	granulocyte differentiation	erythrocyte differentiation	error-free translesion synthesis	head involution	glandular epithelial cell maturation	germarium-derived oocyte fate determination
humoral immune response	extrinsic apoptotic signaling pathway via death domain receptors	exocyst localization	grooming behavior	erythrocyte homeostasis	erythrocyte differentiation	heart development	glial cell migration	germline ring canal formation
hydrogen peroxide catabolic process	eye development	exocytosis	growth plate cartilage development	establishment of cell polarity	erythrocyte homeostasis	heart looping	glomerular basement membrane development	glandular epithelial cell maturation
hydrogen sulfide biosynthetic process	eye-antennal disc morphogenesis	exonucleolytic catabolism of deadenylated mRNA	GTP biosynthetic process	establishment of endothelial intestinal barrier	establishment of cell polarity	heart process	gluconeogenesis	glial cell migration
hydrogen sulfide metabolic process	face morphogenesis	exonucleolytic trimming to generate mature 3'-end of 5.8S rRNA from tricistronic rRNA transcript (SSU-rRNA, 5.8S rRNA, LSU-rRNA)	guanine deglycation	establishment of glial blood-brain barrier	establishment of endothelial intestinal barrier	hematopoietic stem cell proliferation	glucosamine biosynthetic process	glomerular basement membrane development
hyperosmotic response	farnesyl diphosphate biosynthetic process	exosomal secretion	guanine deglycation, glyoxal removal	establishment of imaginal disc-derived wing hair orientation	establishment of glial blood-brain barrier	heme biosynthetic process	glucosamine catabolic process	gluconeogenesis
hypomethylation of CpG island	fat cell differentiation	export across plasma membrane	guanine deglycation, methylglyoxal removal	establishment of mitotic spindle localization	establishment of imaginal disc-derived wing hair orientation	heme catabolic process	glucose 6-phosphate metabolic process	glucosamine biosynthetic process
hypothalamus development	fatty acid alpha-oxidation	extracellular matrix assembly	guanine salvage	establishment of mitotic spindle orientation	establishment of mitotic spindle localization	hemocyte migration	glucose catabolic process	glucosamine catabolic process
hypoxanthine biosynthetic process	fatty acid beta-oxidation	extracellular matrix disassembly	hair follicle development	establishment of neuroblast polarity	establishment of mitotic spindle orientation	hemoglobin metabolic process	glucose homeostasis	glucose 6-phosphate metabolic process
hypoxanthine metabolic process	fatty acid beta-oxidation using acyl-CoA dehydrogenase	extracellular matrix organization	head involution	establishment of ommatidial planar polarity	establishment of neuroblast polarity	hemolymph coagulation	glucose metabolic process	glucose catabolic process
hypoxanthine salvage	fatty acid beta-oxidation using acyl-CoA oxidase	extracellular negative regulation of signal transduction	heart development	establishment of organelle localization	establishment of ommatidial planar polarity	hepatocyte differentiation	glucosylceramide catabolic process	glucose homeostasis
I-kappaB kinase/NF-kappaB signaling	fatty acid biosynthetic process	extracellular polysaccharide biosynthetic process	heart looping	establishment of planar polarity	establishment of organelle localization	hepoxilin biosynthetic process	glucosylceramide metabolic process	glucose metabolic process
imaginal disc fusion, thorax closure	fatty acid catabolic process	extrinsic apoptotic signaling pathway	heart morphogenesis	establishment of planar polarity of embryonic epithelium	establishment of planar polarity	hippo signaling	glucuronoside catabolic process	glucosylceramide catabolic process
imaginal disc morphogenesis	fatty acid elongation	extrinsic apoptotic signaling pathway via death domain receptors	heart process	establishment of protein localization	establishment of planar polarity of embryonic epithelium	hippocampus development	glutamate biosynthetic process	glucosylceramide metabolic process
imaginal disc-derived leg morphogenesis	fatty acid homeostasis	eye development	hematopoietic stem cell proliferation	establishment of protein localization to membrane	establishment of protein localization	histone acetylation	glutamate catabolic process	glucuronoside catabolic process
imaginal disc-derived leg segmentation	fatty acid metabolic process	eye-antennal disc morphogenesis	heme biosynthetic process	establishment of protein localization to mitochondrion	establishment of protein localization to membrane	histone arginine methylation	glutamate catabolic process to 2-oxoglutarate	glutamate biosynthetic process
imaginal disc-derived wing hair organization	fatty acid transport	face morphogenesis	heme catabolic process	establishment of protein localization to organelle	establishment of protein localization to mitochondrion	histone H3 deacetylation	glutamate catabolic process to aspartate	glutamate catabolic process
imaginal disc-derived wing hair outgrowth	fatty-acyl-CoA biosynthetic process	farnesyl diphosphate biosynthetic process	hemocyte migration	establishment of protein localization to peroxisome	establishment of protein localization to organelle	histone H3-K27 methylation	glutamate catabolic process via 2-oxoglutarate	glutamate catabolic process to 2-oxoglutarate
imaginal disc-derived wing morphogenesis	Fc-epsilon receptor signaling pathway	fat cell differentiation	hemoglobin metabolic process	establishment of protein localization to plasma membrane	establishment of protein localization to peroxisome	histone H3-K4 trimethylation	glutamate metabolic process	glutamate catabolic process to aspartate
immune response	female courtship behavior	fatty acid alpha-oxidation	hemolymph coagulation	establishment of spindle orientation	establishment of protein localization to plasma membrane	histone H3-K9 methylation	glutamate secretion	glutamate catabolic process via 2-oxoglutarate
immunoglobulin production	female germ-line stem cell asymmetric division	fatty acid beta-oxidation	hepatocyte differentiation	establishment of synaptic specificity at neuromuscular junction	establishment of spindle orientation	histone H4 acetylation	glutamine biosynthetic process	glutamate metabolic process
IMP metabolic process	female germline ring canal formation	fatty acid beta-oxidation using acyl-CoA dehydrogenase	hepoxilin biosynthetic process	establishment or maintenance of actin cytoskeleton polarity	establishment of synaptic specificity at neuromuscular junction	histone H4 deacetylation	glutamine metabolic process	glutamate secretion
IMP salvage	female germline ring canal formation, actin assembly	fatty acid beta-oxidation using acyl-CoA oxidase	hippo signaling	establishment or maintenance of cell polarity	establishment or maintenance of actin cytoskeleton polarity	histone lysine methylation	glutaminyl-tRNA aminoacylation	glutamine biosynthetic process
in utero embryonic development	female gonad development	fatty acid biosynthetic process	hippocampus development	establishment or maintenance of epithelial cell apical/basal polarity	establishment or maintenance of cell polarity	histone methylation	glutamyl-tRNA aminoacylation	glutamine metabolic process
inactivation of MAPK activity	female gonad morphogenesis	fatty acid catabolic process	histone acetylation	estrogen metabolic process	establishment or maintenance of epithelial cell apical/basal polarity	histone succinylation	glutathione biosynthetic process	glutaminyl-tRNA aminoacylation
induction by virus of host autophagy	female pregnancy	fatty acid elongation	histone arginine methylation	ethanol catabolic process	estrogen metabolic process	histone ubiquitination	glutathione catabolic process	glutamyl-tRNA aminoacylation
inflammatory cell apoptotic process	fertilization	fatty acid homeostasis	histone H2A phosphorylation	ethanol oxidation	ethanol catabolic process	homeostasis of number of cells	glutathione derivative biosynthetic process	glutathione biosynthetic process
inflammatory response	fibrinolysis	fatty acid metabolic process	histone H2B-K5 acetylation	ether lipid biosynthetic process	ethanol oxidation	homeostasis of number of cells within a tissue	glutathione metabolic process	glutathione catabolic process
innate immune response	fibroblast growth factor receptor signaling pathway	fatty acid transport	histone H3 deacetylation	eukaryotic translation initiation factor 4F complex assembly	ether lipid biosynthetic process	homophilic cell adhesion via plasma membrane adhesion molecules	glyceraldehyde-3-phosphate biosynthetic process	glutathione derivative biosynthetic process
innate immune response in mucosa	fibroblast migration	fatty-acyl-CoA biosynthetic process	histone H3-K27 methylation	excretion	eukaryotic translation initiation factor 4F complex assembly	humoral immune response	glycerol biosynthetic process	glutathione metabolic process
inner mitochondrial membrane organization	filamentous growth	Fc-epsilon receptor signaling pathway	histone H3-K4 trimethylation	execution phase of apoptosis	excretion	hydrogen peroxide catabolic process	glycerol catabolic process	glyceraldehyde-3-phosphate biosynthetic process
inorganic anion import across plasma membrane	filopodium assembly	female courtship behavior	histone H3-K9 methylation	exit from mitosis	execution phase of apoptosis	hydrogen sulfide biosynthetic process	glycerol ether metabolic process	glycerol biosynthetic process
inorganic cation import across plasma membrane	flight	female germ-line stem cell asymmetric division	histone H4 acetylation	exocrine pancreas development	exit from mitosis	hydrogen sulfide metabolic process	glycerol metabolic process	glycerol catabolic process
inosine biosynthetic process	flight behavior	female germline ring canal formation	histone H4 deacetylation	exocyst localization	exocrine pancreas development	hyperosmotic response	glycerol-3-phosphate metabolic process	glycerol ether metabolic process
inositol biosynthetic process	focal adhesion assembly	female germline ring canal formation, actin assembly	histone lysine methylation	exocytosis	exocyst localization	hypothalamus development	glycine betaine biosynthetic process from choline	glycerol metabolic process
inositol metabolic process	folate import across plasma membrane	female gonad development	histone methylation	exonucleolytic catabolism of deadenylated mRNA	exocytosis	hypoxanthine biosynthetic process	glycine biosynthetic process	glycerol-3-phosphate metabolic process
inositol phosphate dephosphorylation	forebrain development	female gonad morphogenesis	histone succinylation	exonucleolytic trimming to generate mature 3'-end of 5.8S rRNA from tricistronic rRNA transcript (SSU-rRNA, 5.8S rRNA, LSU-rRNA)	exonucleolytic catabolism of deadenylated mRNA	hypoxanthine metabolic process	glycine catabolic process	glycine betaine biosynthetic process from choline
inositol phosphate metabolic process	forebrain morphogenesis	female meiotic nuclear division	histone ubiquitination	exosomal secretion	exonucleolytic trimming to generate mature 3'-end of 5.8S rRNA from tricistronic rRNA transcript (SSU-rRNA, 5.8S rRNA, LSU-rRNA)	hypoxanthine salvage	glycine decarboxylation via glycine cleavage system	glycine biosynthetic process
insulin metabolic process	foregut morphogenesis	female pregnancy	homeostasis of number of cells	export across plasma membrane	exosomal secretion	I-kappaB kinase/NF-kappaB signaling	glycine metabolic process	glycine catabolic process
insulin receptor signaling pathway	formation of a compartment boundary	fertilization	homeostasis of number of cells within a tissue	extracellular matrix assembly	export across plasma membrane	imaginal disc fusion, thorax closure	glycogen biosynthetic process	glycine decarboxylation via glycine cleavage system
insulin secretion	formation of anatomical boundary	fibrinolysis	homogentisate catabolic process	extracellular matrix disassembly	extracellular matrix assembly	imaginal disc morphogenesis	glycogen catabolic process	glycine metabolic process
integrin-mediated signaling pathway	formation of cytoplasmic translation initiation complex	fibroblast growth factor receptor signaling pathway	homophilic cell adhesion via plasma membrane adhesion molecules	extracellular matrix organization	extracellular matrix disassembly	imaginal disc-derived leg morphogenesis	glycogen metabolic process	glycogen biosynthetic process
inter-Golgi cisterna vesicle-mediated transport	formation of translation preinitiation complex	fibroblast migration	humoral immune response	extracellular negative regulation of signal transduction	extracellular matrix organization	imaginal disc-derived leg segmentation	glycolytic process	glycogen catabolic process
intercellular transport	fructose 1,6-bisphosphate metabolic process	filamentous growth	hydrogen peroxide catabolic process	extracellular polysaccharide biosynthetic process	extracellular negative regulation of signal transduction	imaginal disc-derived wing hair organization	glycolytic process from galactose	glycogen metabolic process
interleukin-1-mediated signaling pathway	fructose 6-phosphate metabolic process	filopodium assembly	hydrogen sulfide biosynthetic process	extrinsic apoptotic signaling pathway	extracellular polysaccharide biosynthetic process	imaginal disc-derived wing hair outgrowth	glycoprotein catabolic process	glycolytic process
interleukin-2 production	fucose metabolic process	flight	hydrogen sulfide metabolic process	extrinsic apoptotic signaling pathway via death domain receptors	extrinsic apoptotic signaling pathway	imaginal disc-derived wing morphogenesis	glycoprotein metabolic process	glycolytic process from galactose
interleukin-6-mediated signaling pathway	fumarate metabolic process	flight behavior	hyperosmotic response	eye development	extrinsic apoptotic signaling pathway via death domain receptors	immune response	glycosaminoglycan biosynthetic process	glycoprotein catabolic process
internal peptidyl-lysine acetylation	G protein-coupled glutamate receptor signaling pathway	focal adhesion assembly	hypomethylation of CpG island	eye-antennal disc morphogenesis	eye development	immune system process	glycosaminoglycan catabolic process	glycoprotein metabolic process
internal protein amino acid acetylation	G protein-coupled receptor signaling pathway	folate import across plasma membrane	hypothalamus development	face morphogenesis	eye-antennal disc morphogenesis	immunoglobulin production	glycosaminoglycan metabolic process	glycosaminoglycan biosynthetic process
interstrand cross-link repair	G-quadruplex DNA unwinding	forebrain development	hypoxanthine biosynthetic process	farnesyl diphosphate biosynthetic process	face morphogenesis	IMP metabolic process	glycoside catabolic process	glycosaminoglycan catabolic process
intestinal absorption	G1 to G0 transition	forebrain morphogenesis	hypoxanthine metabolic process	fat cell differentiation	farnesyl diphosphate biosynthetic process	IMP salvage	glycosphingolipid metabolic process	glycosaminoglycan metabolic process
intestinal epithelial cell development	G1/S transition of mitotic cell cycle	foregut morphogenesis	hypoxanthine salvage	fatty acid alpha-oxidation	fat cell differentiation	in utero embryonic development	glycosylation	glycoside catabolic process
intra-Golgi vesicle-mediated transport	G2/M transition of mitotic cell cycle	formation of a compartment boundary	I-kappaB kinase/NF-kappaB signaling	fatty acid beta-oxidation	fatty acid alpha-oxidation	inactivation of MAPK activity	glycosylceramide catabolic process	glycosphingolipid metabolic process
intracellular cholesterol transport	galactolipid catabolic process	formation of anatomical boundary	imaginal disc fusion, thorax closure	fatty acid beta-oxidation using acyl-CoA dehydrogenase	fatty acid beta-oxidation	induction by virus of host autophagy	glycyl-tRNA aminoacylation	glycosylation
intracellular mRNA localization	galactose catabolic process	formation of cytoplasmic translation initiation complex	imaginal disc morphogenesis	fatty acid beta-oxidation using acyl-CoA oxidase	fatty acid beta-oxidation using acyl-CoA dehydrogenase	inflammatory response	glyoxylate cycle	glycosylceramide catabolic process
intracellular protein transport	galactose catabolic process via UDP-galactose	formation of translation preinitiation complex	imaginal disc-derived leg morphogenesis	fatty acid biosynthetic process	fatty acid beta-oxidation using acyl-CoA oxidase	innate immune response	GMP biosynthetic process	glycyl-tRNA aminoacylation
intracellular signal transduction	galactose metabolic process	fructose 1,6-bisphosphate metabolic process	imaginal disc-derived leg segmentation	fatty acid catabolic process	fatty acid biosynthetic process	innate immune response in mucosa	GMP catabolic process	glyoxylate cycle
intracellular transport	gamete generation	fructose 6-phosphate metabolic process	imaginal disc-derived wing hair organization	fatty acid elongation	fatty acid catabolic process	inner mitochondrial membrane organization	Golgi disassembly	GMP biosynthetic process
intracellular transport of virus	gamma-aminobutyric acid catabolic process	fucose metabolic process	imaginal disc-derived wing hair outgrowth	fatty acid homeostasis	fatty acid elongation	inorganic anion import across plasma membrane	Golgi localization	GMP catabolic process
intrinsic apoptotic signaling pathway	gamma-aminobutyric acid metabolic process	fumarate metabolic process	imaginal disc-derived wing morphogenesis	fatty acid metabolic process	fatty acid homeostasis	inorganic cation import across plasma membrane	Golgi organization	Golgi disassembly
intrinsic apoptotic signaling pathway by p53 class mediator	gamma-aminobutyric acid receptor clustering	G protein-coupled glutamate receptor signaling pathway	immune response	fatty acid transport	fatty acid metabolic process	inosine biosynthetic process	Golgi ribbon formation	Golgi localization
intrinsic apoptotic signaling pathway in response to DNA damage by p53 class mediator	gamma-aminobutyric acid signaling pathway	G protein-coupled receptor signaling pathway	immune system process	fatty-acyl-CoA biosynthetic process	fatty acid transport	inositol biosynthetic process	Golgi to endosome transport	Golgi organization
intrinsic apoptotic signaling pathway in response to endoplasmic reticulum stress	ganglioside catabolic process	G-quadruplex DNA unwinding	immunoglobulin production	Fc-epsilon receptor signaling pathway	fatty-acyl-CoA biosynthetic process	inositol metabolic process	Golgi to lysosome transport	Golgi ribbon formation
ion homeostasis	gastrulation	G1 to G0 transition	IMP metabolic process	female courtship behavior	Fc-epsilon receptor signaling pathway	inositol phosphate dephosphorylation	Golgi to plasma membrane protein transport	Golgi to endosome transport
ion transmembrane transport	gastrulation involving germ band extension	G1/S transition of mitotic cell cycle	IMP salvage	female germ-line stem cell asymmetric division	female courtship behavior	inositol phosphate metabolic process	Golgi to plasma membrane transport	Golgi to lysosome transport
ion transport	gastrulation with mouth forming second	G2/M transition of mitotic cell cycle	in utero embryonic development	female germline ring canal formation	female germ-line stem cell asymmetric division	insulin metabolic process	Golgi to vacuole transport	Golgi to plasma membrane protein transport
IRE1-mediated unfolded protein response	GDP-L-fucose metabolic process	galactolipid catabolic process	inactivation of MAPK activity	female germline ring canal formation, actin assembly	female germline ring canal formation	insulin receptor signaling pathway	Golgi vesicle budding	Golgi to plasma membrane transport
IRES-dependent translational initiation of linear mRNA	GDP-mannose biosynthetic process	galactose catabolic process	induction by virus of host autophagy	female gonad development	female germline ring canal formation, actin assembly	insulin secretion	Golgi vesicle docking	Golgi to vacuole transport
iron ion transport	GDP-mannose metabolic process	galactose catabolic process via UDP-galactose	inflammatory cell apoptotic process	female gonad morphogenesis	female gonad development	insulin-like growth factor receptor signaling pathway	Golgi vesicle transport	Golgi vesicle budding
iron-sulfur cluster assembly	gene silencing	galactose metabolic process	inflammatory response	female meiotic nuclear division	female gonad morphogenesis	integrin-mediated signaling pathway	GPI anchor biosynthetic process	Golgi vesicle docking
isocitrate metabolic process	gene silencing by RNA	gamete generation	innate immune response	female pregnancy	female meiotic nuclear division	inter-Golgi cisterna vesicle-mediated transport	granulocyte differentiation	Golgi vesicle transport
isoprenoid biosynthetic process	generation of precursor metabolites and energy	gamma-aminobutyric acid catabolic process	innate immune response in mucosa	fertilization	female pregnancy	intercellular transport	growth plate cartilage development	GPI anchor biosynthetic process
isoprenoid metabolic process	geranyl diphosphate biosynthetic process	gamma-aminobutyric acid metabolic process	inner mitochondrial membrane organization	fibrinolysis	fertilization	interleukin-1-mediated signaling pathway	GTP biosynthetic process	granulocyte differentiation
ITP catabolic process	geranylgeranyl diphosphate biosynthetic process	gamma-aminobutyric acid receptor clustering	inorganic anion import across plasma membrane	fibroblast growth factor receptor signaling pathway	fibrinolysis	interleukin-2 production	guanine deglycation	growth plate cartilage development
JNK cascade	germ cell development	gamma-aminobutyric acid signaling pathway	inorganic cation import across plasma membrane	fibroblast migration	fibroblast growth factor receptor signaling pathway	interleukin-6-mediated signaling pathway	guanine deglycation, glyoxal removal	GTP biosynthetic process
jump response	germ cell migration	ganglioside catabolic process	inosine biosynthetic process	filamentous growth	fibroblast migration	internal peptidyl-lysine acetylation	guanine deglycation, methylglyoxal removal	guanine deglycation
keratinization	germ cell repulsion	gastrulation	inositol biosynthetic process	filopodium assembly	filamentous growth	internal protein amino acid acetylation	guanine salvage	guanine deglycation, glyoxal removal
keratinocyte differentiation	germ-band extension	gastrulation involving germ band extension	inositol metabolic process	flight	filopodium assembly	interstrand cross-link repair	hair follicle development	guanine deglycation, methylglyoxal removal
ketone body catabolic process	germ-line stem cell population maintenance	gastrulation with mouth forming second	inositol phosphate dephosphorylation	flight behavior	flight behavior	intestinal absorption	head development	guanine salvage
ketone catabolic process	germ-line stem-cell niche homeostasis	GDP-L-fucose metabolic process	inositol phosphate metabolic process	flocculation	flocculation	intestinal epithelial cell development	head involution	hair follicle development
kidney development	germarium-derived egg chamber formation	GDP-mannose biosynthetic process	insulin metabolic process	focal adhesion assembly	focal adhesion assembly	intra-Golgi vesicle-mediated transport	head morphogenesis	head development
kidney morphogenesis	germarium-derived female germ-line cyst encapsulation	GDP-mannose metabolic process	insulin receptor signaling pathway	folate import across plasma membrane	folate import across plasma membrane	intracellular cholesterol transport	heart contraction	head involution
killing of cells of other organism	germarium-derived female germ-line cyst formation	gene silencing	insulin secretion	forebrain development	forebrain development	intracellular mRNA localization	heart development	head morphogenesis
Kupffer's vesicle development	germarium-derived oocyte fate determination	gene silencing by RNA	integrin-mediated signaling pathway	forebrain morphogenesis	forebrain morphogenesis	intracellular protein transport	heart looping	heart contraction
L-ascorbic acid biosynthetic process	germline ring canal formation	generation of precursor metabolites and energy	inter-Golgi cisterna vesicle-mediated transport	foregut morphogenesis	foregut morphogenesis	intracellular signal transduction	heart morphogenesis	heart development
L-cysteine catabolic process	glandular epithelial cell development	geranyl diphosphate biosynthetic process	intercellular transport	formation of a compartment boundary	formation of a compartment boundary	intracellular transport	heart process	heart looping
L-cystine transport	glandular epithelial cell maturation	geranylgeranyl diphosphate biosynthetic process	interleukin-1-mediated signaling pathway	formation of anatomical boundary	formation of anatomical boundary	intracellular transport of virus	hematopoietic progenitor cell differentiation	heart morphogenesis
L-lysine catabolic process to acetyl-CoA via saccharopine	glial cell development	germ cell development	interleukin-2 production	formation of cytoplasmic translation initiation complex	formation of cytoplasmic translation initiation complex	intrinsic apoptotic signaling pathway	hematopoietic stem cell homeostasis	heart process
L-methionine salvage from methylthioadenosine	glial cell migration	germ cell migration	interleukin-6-mediated signaling pathway	formation of translation preinitiation complex	formation of translation preinitiation complex	intrinsic apoptotic signaling pathway by p53 class mediator	hematopoietic stem cell proliferation	hematopoietic progenitor cell differentiation
L-phenylalanine catabolic process	glomerular basement membrane development	germ cell repulsion	internal peptidyl-lysine acetylation	fructose 1,6-bisphosphate metabolic process	fructose 1,6-bisphosphate metabolic process	intrinsic apoptotic signaling pathway in response to DNA damage by p53 class mediator	heme biosynthetic process	hematopoietic stem cell homeostasis
L-proline biosynthetic process	gluconeogenesis	germ-band extension	internal protein amino acid acetylation	fructose 6-phosphate metabolic process	fructose 6-phosphate metabolic process	intrinsic apoptotic signaling pathway in response to endoplasmic reticulum stress	heme catabolic process	hematopoietic stem cell proliferation
L-serine biosynthetic process	glucosamine biosynthetic process	germ-line stem cell population maintenance	interstrand cross-link repair	fucose metabolic process	fucose metabolic process	ion homeostasis	hemocyte migration	heme biosynthetic process
L-serine metabolic process	glucosamine catabolic process	germ-line stem-cell niche homeostasis	intestinal absorption	fumarate metabolic process	fumarate metabolic process	ion transmembrane transport	hemolymph coagulation	heme catabolic process
L-threonine catabolic process to glycine	glucose 6-phosphate metabolic process	germarium-derived egg chamber formation	intestinal epithelial cell development	G protein-coupled glutamate receptor signaling pathway	G protein-coupled glutamate receptor signaling pathway	ion transport	hemolysis in other organism	hemocyte migration
labyrinthine layer blood vessel development	glucose catabolic process	germarium-derived female germ-line cyst encapsulation	intra-Golgi vesicle-mediated transport	G protein-coupled receptor signaling pathway	G protein-coupled receptor signaling pathway	IRE1-mediated unfolded protein response	hepatoblast differentiation	hemolymph coagulation
lactate metabolic process	glucose homeostasis	germarium-derived female germ-line cyst formation	intracellular cholesterol transport	G-quadruplex DNA unwinding	G-quadruplex DNA unwinding	IRES-dependent translational initiation of linear mRNA	hepatocyte differentiation	hemolysis in other organism
lactation	glucose metabolic process	germarium-derived oocyte fate determination	intracellular mRNA localization	G1 to G0 transition	G1 to G0 transition	iron ion transport	hepoxilin biosynthetic process	hepatoblast differentiation
lamellipodium assembly	glucosylceramide catabolic process	germline ring canal formation	intracellular protein transport	G1/S transition of mitotic cell cycle	G1/S transition of mitotic cell cycle	iron-sulfur cluster assembly	heterophilic cell-cell adhesion via plasma membrane cell adhesion molecules	hepatocyte differentiation
lamellipodium morphogenesis	glucosylceramide metabolic process	glandular epithelial cell development	intracellular signal transduction	G2/M transition of mitotic cell cycle	G2/M transition of mitotic cell cycle	isocitrate metabolic process	hippo signaling	hepoxilin biosynthetic process
lamellipodium organization	glucuronoside catabolic process	glandular epithelial cell maturation	intracellular transport	galactolipid catabolic process	galactolipid catabolic process	isoprenoid biosynthetic process	hippocampus development	heterophilic cell-cell adhesion via plasma membrane cell adhesion molecules
larval locomotory behavior	glutamate biosynthetic process	glial cell development	intracellular transport of virus	galactose catabolic process	galactose catabolic process	isoprenoid metabolic process	histone acetylation	hippo signaling
larval lymph gland hemopoiesis	glutamate catabolic process	glial cell migration	intrinsic apoptotic signaling pathway	galactose catabolic process via UDP-galactose	galactose catabolic process via UDP-galactose	ITP catabolic process	histone arginine methylation	hippocampus development
late endosome to vacuole transport	glutamate catabolic process to 2-oxoglutarate	glomerular basement membrane development	intrinsic apoptotic signaling pathway by p53 class mediator	galactose metabolic process	galactose metabolic process	JNK cascade	histone H2A phosphorylation	histone acetylation
late endosome to vacuole transport via multivesicular body sorting pathway	glutamate catabolic process to aspartate	gluconeogenesis	intrinsic apoptotic signaling pathway in response to DNA damage by p53 class mediator	gamete generation	gamete generation	jump response	histone H2B conserved C-terminal lysine deubiquitination	histone arginine methylation
lateral mesoderm development	glutamate catabolic process via 2-oxoglutarate	glucosamine biosynthetic process	intrinsic apoptotic signaling pathway in response to endoplasmic reticulum stress	gamma-aminobutyric acid catabolic process	gamma-aminobutyric acid catabolic process	keratinization	histone H2B-K5 acetylation	histone H2A phosphorylation
lateral ventricle development	glutamate metabolic process	glucosamine catabolic process	ion homeostasis	gamma-aminobutyric acid metabolic process	gamma-aminobutyric acid metabolic process	keratinocyte differentiation	histone H3 deacetylation	histone H2B conserved C-terminal lysine deubiquitination
left/right axis specification	glutamate secretion	glucose 6-phosphate metabolic process	ion transmembrane transport	gamma-aminobutyric acid receptor clustering	gamma-aminobutyric acid receptor clustering	ketone body catabolic process	histone H3-K27 methylation	histone H2B-K5 acetylation
lens development in camera-type eye	glutamine biosynthetic process	glucose catabolic process	ion transport	gamma-aminobutyric acid signaling pathway	gamma-aminobutyric acid signaling pathway	ketone catabolic process	histone H3-K4 methylation	histone H3 deacetylation
leucine biosynthetic process	glutamine metabolic process	glucose homeostasis	IRE1-mediated unfolded protein response	ganglioside catabolic process	ganglioside catabolic process	kidney development	histone H3-K4 trimethylation	histone H3-K27 methylation
leucine catabolic process	glutaminyl-tRNA aminoacylation	glucose metabolic process	IRES-dependent translational initiation of linear mRNA	gastrulation	gastrulation	killing of cells of other organism	histone H3-K9 methylation	histone H3-K4 methylation
leucine metabolic process	glutamyl-tRNA aminoacylation	glucosylceramide catabolic process	iron ion transport	gastrulation involving germ band extension	gastrulation involving germ band extension	Kupffer's vesicle development	histone H4 acetylation	histone H3-K4 trimethylation
leucyl-tRNA aminoacylation	glutathione biosynthetic process	glucosylceramide metabolic process	iron-sulfur cluster assembly	gastrulation with mouth forming second	gastrulation with mouth forming second	L-ascorbic acid biosynthetic process	histone H4 deacetylation	histone H3-K9 methylation
leukocyte activation	glutathione catabolic process	glucuronoside catabolic process	isocitrate metabolic process	GDP-L-fucose metabolic process	GDP-L-fucose metabolic process	L-cysteine catabolic process	histone H4-K16 acetylation	histone H4 acetylation
linoleic acid metabolic process	glutathione derivative biosynthetic process	glutamate biosynthetic process	isoprenoid biosynthetic process	GDP-mannose biosynthetic process	GDP-mannose biosynthetic process	L-cystine transport	histone H4-K5 acetylation	histone H4 deacetylation
lipid biosynthetic process	glutathione metabolic process	glutamate catabolic process	isoprenoid metabolic process	GDP-mannose metabolic process	GDP-mannose metabolic process	L-lysine catabolic process to acetyl-CoA via saccharopine	histone H4-K8 acetylation	histone H4-K16 acetylation
lipid catabolic process	glutathione transmembrane transport	glutamate catabolic process to 2-oxoglutarate	ITP catabolic process	gene silencing	gene silencing	L-methionine salvage from methylthioadenosine	histone lysine methylation	histone H4-K5 acetylation
lipid droplet organization	glyceraldehyde-3-phosphate biosynthetic process	glutamate catabolic process to aspartate	JNK cascade	gene silencing by RNA	gene silencing by RNA	L-phenylalanine catabolic process	histone methylation	histone H4-K8 acetylation
lipid glycosylation	glycerol biosynthetic process	glutamate catabolic process via 2-oxoglutarate	jump response	generation of precursor metabolites and energy	generation of precursor metabolites and energy	L-proline biosynthetic process	histone succinylation	histone lysine methylation
lipid homeostasis	glycerol catabolic process	glutamate metabolic process	keratinization	geranyl diphosphate biosynthetic process	geranyl diphosphate biosynthetic process	L-serine biosynthetic process	histone ubiquitination	histone methylation
lipid localization	glycerol ether metabolic process	glutamate secretion	keratinocyte differentiation	geranylgeranyl diphosphate biosynthetic process	geranylgeranyl diphosphate biosynthetic process	L-serine metabolic process	homeostasis of number of cells	histone succinylation
lipid metabolic process	glycerol metabolic process	glutamine biosynthetic process	ketone body catabolic process	germ cell development	germ cell development	L-threonine catabolic process to glycine	homeostasis of number of cells within a tissue	histone ubiquitination
lipid storage	glycerol transport	glutamine metabolic process	ketone catabolic process	germ cell migration	germ cell migration	labyrinthine layer blood vessel development	homophilic cell adhesion via plasma membrane adhesion molecules	homeostasis of number of cells
lipid transport	glycerol-3-phosphate metabolic process	glutaminyl-tRNA aminoacylation	kidney development	germ cell repulsion	germ cell repulsion	lactate metabolic process	humoral immune response	homeostasis of number of cells within a tissue
lipoprotein transport	glycine betaine biosynthetic process from choline	glutamyl-tRNA aminoacylation	kidney morphogenesis	germ-band extension	germ-band extension	lactation	hydrogen peroxide catabolic process	homophilic cell adhesion via plasma membrane adhesion molecules
liver development	glycine biosynthetic process	glutathione biosynthetic process	killing of cells of other organism	germ-line stem cell population maintenance	germ-line stem cell population maintenance	lamellipodium assembly	hydrogen peroxide metabolic process	humoral immune response
liver regeneration	glycine catabolic process	glutathione catabolic process	Kupffer's vesicle development	germ-line stem-cell niche homeostasis	germ-line stem-cell niche homeostasis	lamellipodium morphogenesis	hydrogen sulfide biosynthetic process	hydrogen peroxide catabolic process
locomotory behavior	glycine decarboxylation via glycine cleavage system	glutathione derivative biosynthetic process	L-ascorbic acid biosynthetic process	germarium-derived egg chamber formation	germarium-derived egg chamber formation	lamellipodium organization	hydrogen sulfide metabolic process	hydrogen peroxide metabolic process
locomotory exploration behavior	glycine metabolic process	glutathione metabolic process	L-cysteine catabolic process	germarium-derived female germ-line cyst encapsulation	germarium-derived female germ-line cyst encapsulation	larval locomotory behavior	hyperosmotic response	hydrogen sulfide biosynthetic process
long-chain fatty acid metabolic process	glycine receptor clustering	glutathione transmembrane transport	L-cystine transport	germarium-derived female germ-line cyst formation	germarium-derived female germ-line cyst formation	larval lymph gland hemopoiesis	hypomethylation of CpG island	hydrogen sulfide metabolic process
long-chain fatty-acyl-CoA biosynthetic process	glycogen biosynthetic process	glyceraldehyde-3-phosphate biosynthetic process	L-lysine catabolic process to acetyl-CoA via saccharopine	germarium-derived oocyte fate determination	germarium-derived oocyte fate determination	late endosome to vacuole transport	hypothalamus development	hyperosmotic response
long-chain fatty-acyl-CoA metabolic process	glycogen catabolic process	glycerol biosynthetic process	L-methionine salvage from methylthioadenosine	germline ring canal formation	germline ring canal formation	late endosome to vacuole transport via multivesicular body sorting pathway	hypoxanthine biosynthetic process	hypomethylation of CpG island
long-term memory	glycogen metabolic process	glycerol catabolic process	L-phenylalanine catabolic process	glandular epithelial cell development	glandular epithelial cell development	lateral mesoderm development	hypoxanthine metabolic process	hypothalamus development
low-density lipoprotein particle clearance	glycolipid biosynthetic process	glycerol ether metabolic process	L-proline biosynthetic process	glandular epithelial cell maturation	glandular epithelial cell maturation	lateral ventricle development	hypoxanthine salvage	hypoxanthine biosynthetic process
low-density lipoprotein particle receptor catabolic process	glycolytic process	glycerol metabolic process	L-serine biosynthetic process	glial cell development	glial cell development	learning or memory	I-kappaB kinase/NF-kappaB signaling	hypoxanthine metabolic process
lumen formation, open tracheal system	glycolytic process from galactose	glycerol transport	L-serine metabolic process	glial cell migration	glial cell migration	left/right axis specification	I-kappaB phosphorylation	hypoxanthine salvage
lung development	glycolytic process through glucose-6-phosphate	glycerol-3-phosphate metabolic process	L-threonine catabolic process to glycine	glomerular basement membrane development	glomerular basement membrane development	lens development in camera-type eye	imaginal disc fusion, thorax closure	I-kappaB kinase/NF-kappaB signaling
lung epithelial cell differentiation	glycoprotein catabolic process	glycine betaine biosynthetic process from choline	labyrinthine layer blood vessel development	gluconeogenesis	gluconeogenesis	leucine biosynthetic process	imaginal disc morphogenesis	I-kappaB phosphorylation
lymph gland development	glycoprotein metabolic process	glycine biosynthetic process	lactate metabolic process	glucosamine biosynthetic process	glucosamine biosynthetic process	leucine catabolic process	imaginal disc-derived leg morphogenesis	imaginal disc fusion, thorax closure
lymphangiogenesis	glycosaminoglycan metabolic process	glycine catabolic process	lactation	glucosamine catabolic process	glucosamine catabolic process	leucine metabolic process	imaginal disc-derived leg segmentation	imaginal disc morphogenesis
lymphocyte migration	glycoside catabolic process	glycine decarboxylation via glycine cleavage system	lamellipodium assembly	glucose 6-phosphate metabolic process	glucose 6-phosphate metabolic process	leucyl-tRNA aminoacylation	imaginal disc-derived wing hair organization	imaginal disc-derived leg morphogenesis
lysine biosynthetic process via aminoadipic acid	glycosphingolipid catabolic process	glycine metabolic process	lamellipodium morphogenesis	glucose catabolic process	glucose catabolic process	leukocyte activation	imaginal disc-derived wing hair outgrowth	imaginal disc-derived leg segmentation
lysine catabolic process	glycosphingolipid metabolic process	glycine receptor clustering	lamellipodium organization	glucose homeostasis	glucose homeostasis	linoleic acid metabolic process	imaginal disc-derived wing morphogenesis	imaginal disc-derived wing hair organization
lysosomal lumen acidification	glycosylation	glycogen biosynthetic process	larval locomotory behavior	glucose metabolic process	glucose metabolic process	lipid biosynthetic process	immune response	imaginal disc-derived wing hair outgrowth
lysosomal transport	glycosylceramide catabolic process	glycogen metabolic process	larval lymph gland hemopoiesis	glucosylceramide catabolic process	glucosylceramide catabolic process	lipid catabolic process	IMP metabolic process	imaginal disc-derived wing morphogenesis
lysosome localization	glycyl-tRNA aminoacylation	glycolipid biosynthetic process	late endosome to vacuole transport	glucosylceramide metabolic process	glucosylceramide metabolic process	lipid droplet organization	IMP salvage	immune response
lysosome organization	glyoxylate cycle	glycolytic process	late endosome to vacuole transport via multivesicular body sorting pathway	glucuronoside catabolic process	glucuronoside catabolic process	lipid glycosylation	in utero embryonic development	IMP metabolic process
lysyl-tRNA aminoacylation	GMP biosynthetic process	glycolytic process from galactose	lateral mesoderm development	glutamate biosynthetic process	glutamate biosynthetic process	lipid homeostasis	inactivation of MAPK activity	IMP salvage
macroautophagy	GMP catabolic process	glycolytic process through glucose-6-phosphate	lateral ventricle development	glutamate catabolic process	glutamate catabolic process	lipid localization	induction by virus of host autophagy	in utero embryonic development
magnesium ion transport	GMP metabolic process	glycoprotein catabolic process	learning or memory	glutamate catabolic process to 2-oxoglutarate	glutamate catabolic process to 2-oxoglutarate	lipid metabolic process	inflammatory cell apoptotic process	inactivation of MAPK activity
maintenance of apical/basal cell polarity	Golgi disassembly	glycoprotein metabolic process	left/right axis specification	glutamate catabolic process to aspartate	glutamate catabolic process to aspartate	lipid storage	inflammatory response	induction by virus of host autophagy
maintenance of blood-brain barrier	Golgi localization	glycosaminoglycan metabolic process	lens development in camera-type eye	glutamate catabolic process via 2-oxoglutarate	glutamate catabolic process via 2-oxoglutarate	lipid transport	innate immune response	inflammatory cell apoptotic process
maintenance of cell polarity	Golgi organization	glycoside catabolic process	leucine biosynthetic process	glutamate metabolic process	glutamate metabolic process	lipoprotein transport	inner mitochondrial membrane organization	inflammatory response
maintenance of epithelial cell apical/basal polarity	Golgi ribbon formation	glycosphingolipid catabolic process	leucine catabolic process	glutamate secretion	glutamate secretion	liver development	inorganic anion import across plasma membrane	innate immune response
maintenance of lens transparency	Golgi to endosome transport	glycosphingolipid metabolic process	leucine metabolic process	glutamine biosynthetic process	glutamine biosynthetic process	liver regeneration	inorganic cation import across plasma membrane	inner mitochondrial membrane organization
maintenance of protein location	Golgi to lysosome transport	glycosylation	leucyl-tRNA aminoacylation	glutamine metabolic process	glutamine metabolic process	locomotion	inosine biosynthetic process	inorganic anion import across plasma membrane
maintenance of protein location in cell	Golgi to plasma membrane protein transport	glycosylceramide catabolic process	leukocyte activation	glutaminyl-tRNA aminoacylation	glutaminyl-tRNA aminoacylation	locomotory behavior	inositol biosynthetic process	inorganic cation import across plasma membrane
maintenance of rDNA	Golgi to plasma membrane transport	glycyl-tRNA aminoacylation	linoleic acid metabolic process	glutamyl-tRNA aminoacylation	glutamyl-tRNA aminoacylation	locomotory exploration behavior	inositol metabolic process	inosine biosynthetic process
malate metabolic process	Golgi to vacuole transport	glyoxylate cycle	lipid biosynthetic process	glutathione biosynthetic process	glutathione biosynthetic process	long-chain fatty acid metabolic process	inositol phosphate dephosphorylation	inositol biosynthetic process
male courtship behavior	Golgi vesicle docking	GMP biosynthetic process	lipid catabolic process	glutathione catabolic process	glutathione catabolic process	long-chain fatty-acyl-CoA biosynthetic process	inositol phosphate metabolic process	inositol metabolic process
male germ-line stem cell population maintenance	GPI anchor biosynthetic process	GMP catabolic process	lipid droplet organization	glutathione derivative biosynthetic process	glutathione derivative biosynthetic process	long-chain fatty-acyl-CoA metabolic process	insulin metabolic process	inositol phosphate dephosphorylation
male meiotic nuclear division	granulocyte differentiation	GMP metabolic process	lipid glycosylation	glutathione metabolic process	glutathione metabolic process	long-term memory	insulin receptor signaling pathway	inositol phosphate metabolic process
male sex differentiation	grooming behavior	Golgi disassembly	lipid homeostasis	glutathione transmembrane transport	glutathione transmembrane transport	low-density lipoprotein particle clearance	insulin secretion	insulin metabolic process
Malpighian tubule morphogenesis	growth plate cartilage development	Golgi localization	lipid localization	glyceraldehyde-3-phosphate biosynthetic process	glyceraldehyde-3-phosphate biosynthetic process	low-density lipoprotein particle receptor catabolic process	insulin-like growth factor receptor signaling pathway	insulin receptor signaling pathway
Malpighian tubule tip cell differentiation	GTP biosynthetic process	Golgi organization	lipid metabolic process	glycerol biosynthetic process	glycerol biosynthetic process	lumen formation, open tracheal system	integrin-mediated signaling pathway	insulin secretion
mammary gland alveolus development	guanine deglycation	Golgi ribbon formation	lipid storage	glycerol catabolic process	glycerol catabolic process	lung development	inter-Golgi cisterna vesicle-mediated transport	insulin-like growth factor receptor signaling pathway
mammary gland branching involved in thelarche	guanine deglycation, glyoxal removal	Golgi to endosome transport	lipid transport	glycerol ether metabolic process	glycerol ether metabolic process	lung epithelial cell differentiation	intercellular transport	integrin-mediated signaling pathway
mammary gland development	guanine deglycation, methylglyoxal removal	Golgi to lysosome transport	lipoprotein transport	glycerol metabolic process	glycerol metabolic process	lymph gland development	interleukin-1-mediated signaling pathway	inter-Golgi cisterna vesicle-mediated transport
mannose metabolic process	guanine salvage	Golgi to plasma membrane protein transport	liver development	glycerol transport	glycerol transport	lymphangiogenesis	interleukin-6-mediated signaling pathway	intercellular transport
MAPK cascade	hair follicle development	Golgi to plasma membrane transport	liver regeneration	glycerol-3-phosphate metabolic process	glycerol-3-phosphate metabolic process	lymphocyte migration	intermediate filament cytoskeleton organization	interleukin-1-mediated signaling pathway
maternal placenta development	head development	Golgi to vacuole transport	locomotion	glycine betaine biosynthetic process from choline	glycine betaine biosynthetic process from choline	lysine biosynthetic process via aminoadipic acid	intermediate filament organization	interleukin-6-mediated signaling pathway
maturation of 5.8S rRNA from tricistronic rRNA transcript (SSU-rRNA, 5.8S rRNA, LSU-rRNA)	head involution	Golgi vesicle docking	locomotory behavior	glycine biosynthetic process	glycine biosynthetic process	lysine catabolic process	internal peptidyl-lysine acetylation	intermediate filament cytoskeleton organization
maturation of LSU-rRNA	head morphogenesis	GPI anchor biosynthetic process	locomotory exploration behavior	glycine catabolic process	glycine catabolic process	lysosomal lumen acidification	internal protein amino acid acetylation	intermediate filament organization
maturation of LSU-rRNA from tricistronic rRNA transcript (SSU-rRNA, 5.8S rRNA, LSU-rRNA)	heart contraction	granulocyte differentiation	long-chain fatty acid metabolic process	glycine decarboxylation via glycine cleavage system	glycine decarboxylation via glycine cleavage system	lysosomal transport	interstrand cross-link repair	internal peptidyl-lysine acetylation
maturation of SSU-rRNA from tricistronic rRNA transcript (SSU-rRNA, 5.8S rRNA, LSU-rRNA)	heart development	grooming behavior	long-chain fatty-acyl-CoA biosynthetic process	glycine metabolic process	glycine metabolic process	lysosome localization	intestinal absorption	internal protein amino acid acetylation
mature ribosome assembly	heart looping	growth plate cartilage development	long-chain fatty-acyl-CoA metabolic process	glycine receptor clustering	glycine receptor clustering	lysosome organization	intestinal epithelial cell development	interstrand cross-link repair
medium-chain fatty acid catabolic process	heart morphogenesis	GTP biosynthetic process	long-term memory	glycogen biosynthetic process	glycogen biosynthetic process	lysyl-tRNA aminoacylation	intra-Golgi vesicle-mediated transport	intestinal absorption
medium-chain fatty acid metabolic process	heart process	guanine deglycation	low-density lipoprotein particle clearance	glycogen metabolic process	glycogen metabolic process	macroautophagy	intracellular cholesterol transport	intestinal epithelial cell development
megakaryocyte differentiation	hematopoietic stem cell homeostasis	guanine deglycation, glyoxal removal	low-density lipoprotein particle receptor catabolic process	glycolipid biosynthetic process	glycolipid biosynthetic process	magnesium ion transport	intracellular estrogen receptor signaling pathway	intra-Golgi vesicle-mediated transport
meiosis I	hematopoietic stem cell proliferation	guanine deglycation, methylglyoxal removal	lumen formation, open tracheal system	glycolytic process	glycolytic process	maintenance of apical/basal cell polarity	intracellular mRNA localization	intracellular cholesterol transport
meiotic cell cycle	heme biosynthetic process	guanine salvage	lung development	glycolytic process from galactose	glycolytic process from galactose	maintenance of blood-brain barrier	intracellular protein transport	intracellular estrogen receptor signaling pathway
meiotic chromosome movement towards spindle pole	heme catabolic process	hair follicle development	lung epithelial cell differentiation	glycolytic process through glucose-6-phosphate	glycolytic process through glucose-6-phosphate	maintenance of cell polarity	intracellular signal transduction	intracellular mRNA localization
meiotic cytokinesis	hemidesmosome assembly	head development	lymph gland development	glycoprotein catabolic process	glycoprotein catabolic process	maintenance of epithelial cell apical/basal polarity	intracellular transport	intracellular protein transport
meiotic sister chromatid cohesion, centromeric	hemocyte migration	head involution	lymphangiogenesis	glycoprotein metabolic process	glycoprotein metabolic process	maintenance of lens transparency	intracellular transport of virus	intracellular signal transduction
meiotic spindle elongation	hemoglobin metabolic process	head morphogenesis	lymphocyte migration	glycosaminoglycan biosynthetic process	glycosaminoglycan biosynthetic process	maintenance of protein location	intrinsic apoptotic signaling pathway	intracellular transport
meiotic spindle organization	hemolymph coagulation	heart contraction	lysine biosynthetic process via aminoadipic acid	glycosaminoglycan catabolic process	glycosaminoglycan catabolic process	maintenance of protein location in cell	intrinsic apoptotic signaling pathway by p53 class mediator	intracellular transport of virus
melanization defense response	hemolysis in other organism	heart development	lysine catabolic process	glycosaminoglycan metabolic process	glycosaminoglycan metabolic process	malate metabolic process	intrinsic apoptotic signaling pathway in response to DNA damage by p53 class mediator	intrinsic apoptotic signaling pathway
melanosome transport	hemostasis	heart looping	lysosomal lumen acidification	glycoside catabolic process	glycoside catabolic process	male courtship behavior	intrinsic apoptotic signaling pathway in response to endoplasmic reticulum stress	intrinsic apoptotic signaling pathway by p53 class mediator
melanotic encapsulation of foreign target	hepatoblast differentiation	heart morphogenesis	lysosomal transport	glycosphingolipid catabolic process	glycosphingolipid catabolic process	male germ-line stem cell population maintenance	intrinsic apoptotic signaling pathway in response to oxidative stress	intrinsic apoptotic signaling pathway in response to DNA damage by p53 class mediator
membrane bending	hepatocyte differentiation	heart process	lysosome localization	glycosphingolipid metabolic process	glycosphingolipid metabolic process	male meiosis cytokinesis	invasive filamentous growth	intrinsic apoptotic signaling pathway in response to endoplasmic reticulum stress
membrane fission	hepoxilin biosynthetic process	hematopoietic stem cell homeostasis	lysosome organization	glycosylation	glycosylation	male meiotic nuclear division	ion transmembrane transport	intrinsic apoptotic signaling pathway in response to oxidative stress
membrane fusion	hippo signaling	hematopoietic stem cell proliferation	lysyl-tRNA aminoacylation	glycosylceramide catabolic process	glycosylceramide catabolic process	male sex differentiation	ion transport	invasive filamentous growth
membrane lipid catabolic process	hippocampus development	heme biosynthetic process	macroautophagy	glycyl-tRNA aminoacylation	glycyl-tRNA aminoacylation	Malpighian tubule morphogenesis	IRE1-mediated unfolded protein response	ion transmembrane transport
membrane organization	histidine biosynthetic process	heme catabolic process	magnesium ion transport	glyoxylate cycle	glyoxylate cycle	Malpighian tubule tip cell differentiation	iron ion transport	ion transport
membrane protein proteolysis	histone acetylation	hemidesmosome assembly	maintenance of apical/basal cell polarity	GMP biosynthetic process	GMP biosynthetic process	mammary gland alveolus development	iron-sulfur cluster assembly	IRE1-mediated unfolded protein response
membrane protein proteolysis involved in retrograde protein transport, ER to cytosol	histone arginine methylation	hemocyte migration	maintenance of blood-brain barrier	GMP catabolic process	GMP catabolic process	mammary gland branching involved in thelarche	isocitrate metabolic process	iron ion transport
membrane raft organization	histone H2A phosphorylation	hemoglobin metabolic process	maintenance of cell polarity	GMP metabolic process	GMP metabolic process	mammary gland development	isoprenoid biosynthetic process	iron-sulfur cluster assembly
membrane tubulation	histone H2B conserved C-terminal lysine deubiquitination	hemolymph coagulation	maintenance of epithelial cell apical/basal polarity	Golgi disassembly	Golgi disassembly	mannose metabolic process	ITP catabolic process	isocitrate metabolic process
memory	histone H2B-K5 acetylation	hemolysis in other organism	maintenance of lens transparency	Golgi localization	Golgi localization	MAPK cascade	JNK cascade	isoprenoid biosynthetic process
mesoderm development	histone H3 deacetylation	hemostasis	maintenance of protein location	Golgi organization	Golgi organization	maternal placenta development	jump response	ITP catabolic process
mesoderm migration involved in gastrulation	histone H3-K27 methylation	hepatoblast differentiation	maintenance of protein location in cell	Golgi ribbon formation	Golgi ribbon formation	maturation of 5.8S rRNA from tricistronic rRNA transcript (SSU-rRNA, 5.8S rRNA, LSU-rRNA)	keratinization	JNK cascade
messenger ribonucleoprotein complex assembly	histone H3-K4 methylation	hepatocyte differentiation	maintenance of rDNA	Golgi to endosome transport	Golgi to endosome transport	maturation of LSU-rRNA	keratinocyte differentiation	jump response
metal ion transport	histone H3-K4 trimethylation	hepoxilin biosynthetic process	malate metabolic process	Golgi to lysosome transport	Golgi to lysosome transport	maturation of LSU-rRNA from tricistronic rRNA transcript (SSU-rRNA, 5.8S rRNA, LSU-rRNA)	ketone body catabolic process	keratinization
methionine biosynthetic process	histone H3-K9 methylation	hippo signaling	male courtship behavior	Golgi to plasma membrane protein transport	Golgi to plasma membrane protein transport	maturation of SSU-rRNA from tricistronic rRNA transcript (SSU-rRNA, 5.8S rRNA, LSU-rRNA)	ketone catabolic process	keratinocyte differentiation
methylation	histone H4 acetylation	hippocampus development	male germ-line stem cell population maintenance	Golgi to plasma membrane transport	Golgi to plasma membrane transport	mature ribosome assembly	kidney development	ketone body catabolic process
methylglyoxal biosynthetic process	histone H4 deacetylation	histidine biosynthetic process	male meiosis cytokinesis	Golgi to vacuole transport	Golgi to vacuole transport	medium-chain fatty acid catabolic process	kidney morphogenesis	ketone catabolic process
methylglyoxal metabolic process	histone H4-K16 acetylation	histone acetylation	male meiotic nuclear division	Golgi vesicle docking	Golgi vesicle budding	medium-chain fatty acid metabolic process	killing of cells of other organism	kidney development
microglia differentiation	histone H4-K5 acetylation	histone arginine methylation	male sex differentiation	Golgi vesicle transport	Golgi vesicle docking	megakaryocyte differentiation	Kupffer's vesicle development	kidney morphogenesis
microglial cell proliferation	histone H4-K8 acetylation	histone H2A phosphorylation	Malpighian tubule morphogenesis	GPI anchor biosynthetic process	Golgi vesicle transport	meiosis I	L-alanine catabolic process	killing of cells of other organism
microtubule anchoring	histone lysine methylation	histone H2B conserved C-terminal lysine deubiquitination	Malpighian tubule tip cell differentiation	granulocyte differentiation	GPI anchor biosynthetic process	meiosis I cytokinesis	L-alanine metabolic process	Kupffer's vesicle development
microtubule anchoring at centrosome	histone methylation	histone H2B-K5 acetylation	mammary gland alveolus development	grooming behavior	granulocyte differentiation	meiosis II cytokinesis	L-ascorbic acid biosynthetic process	L-alanine catabolic process
microtubule cytoskeleton organization	histone succinylation	histone H3 deacetylation	mammary gland branching involved in thelarche	growth plate cartilage development	grooming behavior	meiotic cell cycle	L-ascorbic acid metabolic process	L-alanine metabolic process
microtubule organizing center localization	histone ubiquitination	histone H3-K27 methylation	mammary gland development	GTP biosynthetic process	growth plate cartilage development	meiotic chromosome movement towards spindle pole	L-aspartate transmembrane transport	L-ascorbic acid biosynthetic process
microtubule-based movement	homeostasis of number of cells	histone H3-K4 methylation	mannose metabolic process	guanine deglycation	GTP biosynthetic process	meiotic cytokinesis	L-cysteine catabolic process	L-ascorbic acid metabolic process
microvillar actin bundle assembly	homeostasis of number of cells within a tissue	histone H3-K4 trimethylation	MAPK cascade	guanine deglycation, glyoxal removal	guanine deglycation	meiotic sister chromatid cohesion, centromeric	L-cystine transport	L-aspartate transmembrane transport
midbody abscission	humoral immune response	histone H3-K9 methylation	maternal placenta development	guanine deglycation, methylglyoxal removal	guanine deglycation, glyoxal removal	meiotic spindle elongation	L-glutamate biosynthetic process	L-cysteine catabolic process
midbrain development	hydrogen peroxide catabolic process	histone H4 acetylation	maturation of 5.8S rRNA from tricistronic rRNA transcript (SSU-rRNA, 5.8S rRNA, LSU-rRNA)	guanine salvage	guanine deglycation, methylglyoxal removal	meiotic spindle organization	L-glutamate import across plasma membrane	L-cystine transport
miRNA loading onto RISC involved in gene silencing by miRNA	hydrogen peroxide metabolic process	histone H4 deacetylation	maturation of LSU-rRNA	hair follicle development	guanine salvage	melanization defense response	L-glutamate transmembrane transport	L-glutamate biosynthetic process
mitigation of host defenses by symbiont	hydrogen sulfide biosynthetic process	histone H4-K16 acetylation	maturation of LSU-rRNA from tricistronic rRNA transcript (SSU-rRNA, 5.8S rRNA, LSU-rRNA)	head development	hair follicle development	melanosome transport	L-lysine catabolic process to acetyl-CoA via saccharopine	L-glutamate import across plasma membrane
mitochondrial acetyl-CoA biosynthetic process from pyruvate	hydrogen sulfide metabolic process	histone H4-K5 acetylation	maturation of SSU-rRNA from tricistronic rRNA transcript (SSU-rRNA, 5.8S rRNA, LSU-rRNA)	head involution	head development	melanotic encapsulation of foreign target	L-methionine salvage from methylthioadenosine	L-glutamate transmembrane transport
mitochondrial ATP synthesis coupled electron transport	hyperosmotic response	histone H4-K8 acetylation	mature ribosome assembly	head morphogenesis	head involution	membrane bending	L-phenylalanine catabolic process	L-lysine catabolic process to acetyl-CoA via saccharopine
mitochondrial ATP synthesis coupled proton transport	hypomethylation of CpG island	histone lysine methylation	medium-chain fatty acid catabolic process	heart contraction	head morphogenesis	membrane fission	L-proline biosynthetic process	L-methionine salvage from methylthioadenosine
mitochondrial calcium ion homeostasis	hypothalamus development	histone methylation	medium-chain fatty acid metabolic process	heart development	heart contraction	membrane fusion	L-serine biosynthetic process	L-phenylalanine catabolic process
mitochondrial calcium ion transmembrane transport	hypoxanthine biosynthetic process	histone succinylation	megakaryocyte differentiation	heart looping	heart development	membrane invagination	L-serine metabolic process	L-proline biosynthetic process
mitochondrial electron transport, cytochrome c to oxygen	hypoxanthine metabolic process	histone ubiquitination	meiosis I	heart morphogenesis	heart looping	membrane lipid catabolic process	L-threonine catabolic process to glycine	L-serine biosynthetic process
mitochondrial electron transport, NADH to ubiquinone	hypoxanthine salvage	homeostasis of number of cells	meiosis I cytokinesis	heart process	heart morphogenesis	membrane organization	labyrinthine layer blood vessel development	L-serine metabolic process
mitochondrial electron transport, ubiquinol to cytochrome c	I-kappaB kinase/NF-kappaB signaling	homeostasis of number of cells within a tissue	meiosis II cytokinesis	hematopoietic progenitor cell differentiation	heart process	membrane protein proteolysis	lactation	L-threonine catabolic process to glycine
mitochondrial fragmentation involved in apoptotic process	I-kappaB phosphorylation	humoral immune response	meiotic cell cycle	hematopoietic stem cell homeostasis	hematopoietic progenitor cell differentiation	membrane protein proteolysis involved in retrograde protein transport, ER to cytosol	lamellipodium assembly	labyrinthine layer blood vessel development
mitochondrial fusion	imaginal disc fusion, thorax closure	hydrogen peroxide catabolic process	meiotic chromosome movement towards spindle pole	hematopoietic stem cell proliferation	hematopoietic stem cell homeostasis	membrane raft organization	lamellipodium morphogenesis	lactation
mitochondrial outer membrane translocase complex assembly	imaginal disc morphogenesis	hydrogen peroxide metabolic process	meiotic cytokinesis	heme biosynthetic process	hematopoietic stem cell proliferation	membrane tubulation	lamellipodium organization	lamellipodium assembly
mitochondrial protein processing	imaginal disc-derived leg morphogenesis	hydrogen sulfide biosynthetic process	meiotic sister chromatid cohesion, centromeric	heme catabolic process	heme biosynthetic process	memory	larval locomotory behavior	lamellipodium morphogenesis
mitochondrial proton-transporting ATP synthase complex assembly	imaginal disc-derived leg segmentation	hydrogen sulfide metabolic process	meiotic spindle elongation	hemidesmosome assembly	heme catabolic process	mesoderm development	larval lymph gland hemopoiesis	lamellipodium organization
mitochondrial respiratory chain complex assembly	imaginal disc-derived wing hair organization	hyperosmotic response	meiotic spindle organization	hemocyte migration	hemidesmosome assembly	mesoderm formation	late endosome to Golgi transport	larval locomotory behavior
mitochondrial respiratory chain complex I assembly	imaginal disc-derived wing hair outgrowth	hypomethylation of CpG island	melanization defense response	hemoglobin metabolic process	hemocyte migration	mesoderm migration involved in gastrulation	late endosome to vacuole transport	larval lymph gland hemopoiesis
mitochondrial translation	imaginal disc-derived wing morphogenesis	hypothalamus development	melanosome transport	hemolymph coagulation	hemoglobin metabolic process	messenger ribonucleoprotein complex assembly	late endosome to vacuole transport via multivesicular body sorting pathway	late endosome to Golgi transport
mitochondrial translational elongation	immune response	hypoxanthine biosynthetic process	melanotic encapsulation of foreign target	hemolysis in other organism	hemolymph coagulation	metal ion transport	lateral mesoderm development	late endosome to vacuole transport
mitochondrial translational termination	IMP metabolic process	hypoxanthine metabolic process	membrane bending	hemostasis	hemolysis in other organism	methylation	lateral ventricle development	late endosome to vacuole transport via multivesicular body sorting pathway
mitochondrial tRNA 3'-trailer cleavage, endonucleolytic	IMP salvage	hypoxanthine salvage	membrane fission	hepatoblast differentiation	hemostasis	methylglyoxal biosynthetic process	learning	lateral mesoderm development
mitochondrial tRNA processing	in utero embryonic development	I-kappaB kinase/NF-kappaB signaling	membrane fusion	hepatocyte differentiation	hepatoblast differentiation	methylglyoxal metabolic process	learning or memory	lateral ventricle development
mitochondrial tryptophanyl-tRNA aminoacylation	inactivation of MAPK activity	I-kappaB phosphorylation	membrane invagination	hepoxilin biosynthetic process	hepatocyte differentiation	microglia differentiation	left/right axis specification	learning
mitochondrial unfolded protein response	induction by virus of host autophagy	imaginal disc fusion, thorax closure	membrane lipid catabolic process	heterophilic cell-cell adhesion via plasma membrane cell adhesion molecules	hepoxilin biosynthetic process	microglial cell proliferation	leg disc development	learning or memory
mitochondrion morphogenesis	inflammatory cell apoptotic process	imaginal disc morphogenesis	membrane organization	hippo signaling	heterophilic cell-cell adhesion via plasma membrane cell adhesion molecules	microtubule anchoring	lens development in camera-type eye	left/right axis specification
mitochondrion organization	inflammatory response	imaginal disc-derived leg morphogenesis	membrane protein proteolysis	hippocampus development	hippo signaling	microtubule anchoring at centrosome	leucine biosynthetic process	leg disc development
mitophagy	innate immune response	imaginal disc-derived leg segmentation	membrane protein proteolysis involved in retrograde protein transport, ER to cytosol	histidine biosynthetic process	hippocampus development	microtubule cytoskeleton organization	leucine catabolic process	lens development in camera-type eye
mitotic actomyosin contractile ring assembly	inner mitochondrial membrane organization	imaginal disc-derived wing hair organization	membrane raft organization	histone acetylation	histidine biosynthetic process	microtubule organizing center localization	leukocyte activation	leucine biosynthetic process
mitotic chromosome condensation	inorganic anion import across plasma membrane	imaginal disc-derived wing hair outgrowth	membrane tubulation	histone arginine methylation	histone acetylation	microtubule-based movement	leukotriene D4 biosynthetic process	leucine catabolic process
mitotic chromosome movement towards spindle pole	inorganic cation import across plasma membrane	imaginal disc-derived wing morphogenesis	memory	histone H2A phosphorylation	histone arginine methylation	microtubule-based process	leukotriene transport	leukocyte activation
mitotic cytokinesis	inosine biosynthetic process	immune response	mesoderm development	histone H2B conserved C-terminal lysine deubiquitination	histone H2A phosphorylation	microvillar actin bundle assembly	limb development	leukotriene D4 biosynthetic process
mitotic G2 DNA damage checkpoint	inositol biosynthetic process	immunoglobulin production	mesoderm formation	histone H2B-K5 acetylation	histone H2B conserved C-terminal lysine deubiquitination	midbody abscission	linoleic acid metabolic process	leukotriene transport
mitotic G2/M transition checkpoint	inositol metabolic process	IMP metabolic process	mesoderm migration involved in gastrulation	histone H3 deacetylation	histone H2B-K5 acetylation	midbrain development	lipid biosynthetic process	limb development
mitotic metaphase plate congression	inositol phosphate dephosphorylation	IMP salvage	messenger ribonucleoprotein complex assembly	histone H3-K27 methylation	histone H3 deacetylation	miRNA loading onto RISC involved in gene silencing by miRNA	lipid catabolic process	linoleic acid metabolic process
mitotic nuclear envelope reassembly	inositol phosphate metabolic process	in utero embryonic development	metal ion transport	histone H3-K4 methylation	histone H3-K27 methylation	mitigation of host defenses by symbiont	lipid droplet organization	lipid biosynthetic process
mitotic sister chromatid separation	inositol trisphosphate biosynthetic process	inactivation of MAPK activity	methylation	histone H3-K4 trimethylation	histone H3-K4 methylation	mitochondrial acetyl-CoA biosynthetic process from pyruvate	lipid glycosylation	lipid catabolic process
mitotic spindle assembly	insulin metabolic process	induction by virus of host autophagy	methylglyoxal biosynthetic process	histone H3-K9 methylation	histone H3-K4 trimethylation	mitochondrial ATP synthesis coupled electron transport	lipid homeostasis	lipid droplet organization
mitotic spindle disassembly	insulin receptor signaling pathway	inflammatory cell apoptotic process	methylglyoxal metabolic process	histone H4 acetylation	histone H3-K9 methylation	mitochondrial ATP synthesis coupled proton transport	lipid localization	lipid glycosylation
mitotic spindle organization	insulin secretion	inflammatory response	microglia differentiation	histone H4 deacetylation	histone H4 acetylation	mitochondrial calcium ion homeostasis	lipid metabolic process	lipid homeostasis
Mo-molybdopterin cofactor biosynthetic process	integrin activation	innate immune response	microglial cell proliferation	histone H4-K16 acetylation	histone H4 deacetylation	mitochondrial calcium ion transmembrane transport	lipid storage	lipid localization
modification-dependent protein catabolic process	integrin-mediated signaling pathway	innate immune response in mucosa	microtubule anchoring	histone H4-K5 acetylation	histone H4-K16 acetylation	mitochondrial electron transport, cytochrome c to oxygen	lipid transport	lipid metabolic process
modulation by host of viral transcription	inter-Golgi cisterna vesicle-mediated transport	inner mitochondrial membrane organization	microtubule anchoring at centrosome	histone H4-K8 acetylation	histone H4-K5 acetylation	mitochondrial electron transport, NADH to ubiquinone	lipoprotein transport	lipid storage
modulation by virus of host cellular process	intercellular transport	inorganic anion import across plasma membrane	microtubule cytoskeleton organization	histone lysine methylation	histone H4-K8 acetylation	mitochondrial electron transport, ubiquinol to cytochrome c	lipoxygenase pathway	lipid transport
modulation of chemical synaptic transmission	interleukin-1-mediated signaling pathway	inorganic cation import across plasma membrane	microtubule organizing center localization	histone methylation	histone lysine methylation	mitochondrial fragmentation involved in apoptotic process	liquid clearance, open tracheal system	lipoprotein transport
monoacylglycerol catabolic process	interleukin-6-mediated signaling pathway	inosine biosynthetic process	microtubule-based movement	histone succinylation	histone methylation	mitochondrial fusion	liver development	lipoxygenase pathway
monocarboxylic acid transport	intermediate filament bundle assembly	inositol biosynthetic process	microtubule-based process	histone ubiquitination	histone succinylation	mitochondrial outer membrane translocase complex assembly	liver regeneration	liquid clearance, open tracheal system
monocyte differentiation	intermediate filament cytoskeleton organization	inositol metabolic process	microvillar actin bundle assembly	homeostasis of number of cells	histone ubiquitination	mitochondrial protein processing	locomotor rhythm	liver development
morphogenesis of an epithelial fold	intermediate filament organization	inositol phosphate dephosphorylation	midbody abscission	homeostasis of number of cells within a tissue	homeostasis of number of cells	mitochondrial proton-transporting ATP synthase complex assembly	long-chain fatty acid import across plasma membrane	liver regeneration
morphogenesis of embryonic epithelium	internal peptidyl-lysine acetylation	inositol phosphate metabolic process	midbrain development	homogentisate catabolic process	homeostasis of number of cells within a tissue	mitochondrial respiratory chain complex assembly	long-chain fatty acid metabolic process	locomotor rhythm
motor behavior	internal protein amino acid acetylation	inositol trisphosphate biosynthetic process	miRNA loading onto RISC involved in gene silencing by miRNA	homophilic cell adhesion via plasma membrane adhesion molecules	homogentisate catabolic process	mitochondrial respiratory chain complex I assembly	long-chain fatty-acyl-CoA biosynthetic process	long-chain fatty acid import across plasma membrane
motor neuron axon guidance	interstrand cross-link repair	insulin metabolic process	mitigation of host defenses by symbiont	humoral immune response	homophilic cell adhesion via plasma membrane adhesion molecules	mitochondrial translation	long-chain fatty-acyl-CoA metabolic process	long-chain fatty acid metabolic process
mRNA 3'-end processing	intestinal absorption	insulin receptor signaling pathway	mitochondrial acetyl-CoA biosynthetic process from pyruvate	hydrogen peroxide catabolic process	humoral immune response	mitochondrial translational elongation	long-term memory	long-chain fatty-acyl-CoA biosynthetic process
mRNA 5'-splice site recognition	intestinal epithelial cell development	insulin secretion	mitochondrial ATP synthesis coupled electron transport	hydrogen peroxide metabolic process	hydrogen peroxide catabolic process	mitochondrial translational termination	lumen formation, open tracheal system	long-chain fatty-acyl-CoA metabolic process
mRNA alternative polyadenylation	intra-Golgi vesicle-mediated transport	integrin activation	mitochondrial ATP synthesis coupled proton transport	hydrogen sulfide biosynthetic process	hydrogen peroxide metabolic process	mitochondrial tRNA 3'-trailer cleavage, endonucleolytic	lung development	long-term memory
mRNA catabolic process	intracellular cholesterol transport	integrin-mediated signaling pathway	mitochondrial calcium ion homeostasis	hydrogen sulfide metabolic process	hydrogen sulfide biosynthetic process	mitochondrial tRNA processing	lung epithelial cell differentiation	lumen formation, open tracheal system
mRNA cis splicing, via spliceosome	intracellular estrogen receptor signaling pathway	inter-Golgi cisterna vesicle-mediated transport	mitochondrial calcium ion transmembrane transport	hyperosmotic response	hydrogen sulfide metabolic process	mitochondrial tryptophanyl-tRNA aminoacylation	lymphocyte migration	lung development
mRNA destabilization	intracellular mRNA localization	intercellular transport	mitochondrial electron transport, cytochrome c to oxygen	hypomethylation of CpG island	hyperosmotic response	mitochondrial unfolded protein response	lysine biosynthetic process via aminoadipic acid	lung epithelial cell differentiation
mRNA export from nucleus	intracellular protein transport	interleukin-1-mediated signaling pathway	mitochondrial electron transport, NADH to ubiquinone	hypothalamus development	hypomethylation of CpG island	mitochondrion morphogenesis	lysine catabolic process	lymphocyte migration
mRNA polyadenylation	intracellular signal transduction	interleukin-2 production	mitochondrial electron transport, ubiquinol to cytochrome c	hypoxanthine biosynthetic process	hypothalamus development	mitochondrion organization	lysosomal lumen acidification	lysine biosynthetic process via aminoadipic acid
mRNA processing	intracellular transport	interleukin-6-mediated signaling pathway	mitochondrial fragmentation involved in apoptotic process	hypoxanthine metabolic process	hypoxanthine biosynthetic process	mitophagy	lysosomal transport	lysine catabolic process
mRNA splicing, via spliceosome	intracellular transport of virus	intermediate filament bundle assembly	mitochondrial fusion	hypoxanthine salvage	hypoxanthine metabolic process	mitotic actomyosin contractile ring assembly	lysosome localization	lysosomal lumen acidification
mRNA stabilization	intrinsic apoptotic signaling pathway	intermediate filament cytoskeleton organization	mitochondrial outer membrane translocase complex assembly	I-kappaB kinase/NF-kappaB signaling	hypoxanthine salvage	mitotic cell cycle	lysosome organization	lysosomal transport
mRNA transport	intrinsic apoptotic signaling pathway by p53 class mediator	intermediate filament organization	mitochondrial protein processing	I-kappaB phosphorylation	I-kappaB kinase/NF-kappaB signaling	mitotic chromosome condensation	lysyl-tRNA aminoacylation	lysosome localization
multicellular organism development	intrinsic apoptotic signaling pathway in response to DNA damage by p53 class mediator	internal peptidyl-lysine acetylation	mitochondrial proton-transporting ATP synthase complex assembly	imaginal disc fusion, thorax closure	I-kappaB phosphorylation	mitotic chromosome movement towards spindle pole	macroautophagy	lysosome organization
multicellular organism growth	intrinsic apoptotic signaling pathway in response to endoplasmic reticulum stress	internal protein amino acid acetylation	mitochondrial respiratory chain complex assembly	imaginal disc morphogenesis	imaginal disc fusion, thorax closure	mitotic cytokinesis	magnesium ion transport	lysyl-tRNA aminoacylation
multivesicular body assembly	intrinsic apoptotic signaling pathway in response to oxidative stress	interstrand cross-link repair	mitochondrial respiratory chain complex I assembly	imaginal disc-derived leg morphogenesis	imaginal disc morphogenesis	mitotic G1 DNA damage checkpoint	maintenance of apical/basal cell polarity	macroautophagy
multivesicular body sorting pathway	invasive filamentous growth	intestinal absorption	mitochondrial translation	imaginal disc-derived leg segmentation	imaginal disc-derived leg morphogenesis	mitotic G2 DNA damage checkpoint	maintenance of blood-brain barrier	magnesium ion transport
muscle cell fate specification	invasive growth in response to glucose limitation	intestinal epithelial cell development	mitochondrial translational elongation	imaginal disc-derived wing hair organization	imaginal disc-derived leg segmentation	mitotic G2/M transition checkpoint	maintenance of cell polarity	maintenance of apical/basal cell polarity
muscle contraction	ion homeostasis	intra-Golgi vesicle-mediated transport	mitochondrial translational termination	imaginal disc-derived wing hair outgrowth	imaginal disc-derived wing hair organization	mitotic metaphase plate congression	maintenance of DNA methylation	maintenance of blood-brain barrier
muscle fiber development	ion transmembrane transport	intracellular cholesterol transport	mitochondrial tRNA 3'-trailer cleavage, endonucleolytic	imaginal disc-derived wing morphogenesis	imaginal disc-derived wing hair outgrowth	mitotic nuclear envelope reassembly	maintenance of epithelial cell apical/basal polarity	maintenance of cell polarity
muscle organ development	ion transport	intracellular estrogen receptor signaling pathway	mitochondrial tRNA processing	immune response	imaginal disc-derived wing morphogenesis	mitotic sister chromatid separation	maintenance of epithelial integrity, open tracheal system	maintenance of DNA methylation
muscle tissue development	IRE1-mediated unfolded protein response	intracellular mRNA localization	mitochondrial tryptophanyl-tRNA aminoacylation	immune system process	immune response	mitotic spindle assembly	maintenance of gastrointestinal epithelium	maintenance of epithelial cell apical/basal polarity
mushroom body development	IRES-dependent translational initiation of linear mRNA	intracellular protein transport	mitochondrial unfolded protein response	immunoglobulin production	immune system process	mitotic spindle disassembly	maintenance of lens transparency	maintenance of epithelial integrity, open tracheal system
myelin assembly	iron ion transport	intracellular signal transduction	mitochondrion morphogenesis	IMP metabolic process	immunoglobulin production	mitotic spindle organization	maintenance of protein location	maintenance of gastrointestinal epithelium
myelin maintenance	iron-sulfur cluster assembly	intracellular transport	mitochondrion organization	IMP salvage	IMP metabolic process	Mo-molybdopterin cofactor biosynthetic process	maintenance of protein location in cell	maintenance of lens transparency
myelination	isocitrate metabolic process	intracellular transport of virus	mitophagy	in utero embryonic development	IMP salvage	modification-dependent protein catabolic process	maintenance of rDNA	maintenance of protein location
myelination in peripheral nervous system	isoprenoid biosynthetic process	intrinsic apoptotic signaling pathway	mitotic actomyosin contractile ring assembly	inactivation of MAPK activity	in utero embryonic development	modulation by host of viral transcription	malate metabolic process	maintenance of protein location in cell
myeloid cell differentiation	isoprenoid metabolic process	intrinsic apoptotic signaling pathway by p53 class mediator	mitotic cell cycle	induction by virus of host autophagy	inactivation of MAPK activity	modulation by virus of host cellular process	male courtship behavior	maintenance of rDNA
myoblast fusion	ITP catabolic process	intrinsic apoptotic signaling pathway in response to DNA damage by p53 class mediator	mitotic chromosome condensation	inflammatory cell apoptotic process	induction by virus of host autophagy	modulation of chemical synaptic transmission	male germ-line stem cell population maintenance	malate metabolic process
myofibril assembly	JNK cascade	intrinsic apoptotic signaling pathway in response to endoplasmic reticulum stress	mitotic chromosome movement towards spindle pole	inflammatory response	inflammatory cell apoptotic process	monoacylglycerol catabolic process	male gonad development	male courtship behavior
myosin II filament assembly	jump response	intrinsic apoptotic signaling pathway in response to oxidative stress	mitotic cytokinesis	innate immune response	inflammatory response	monocarboxylic acid transport	male meiosis cytokinesis	male germ-line stem cell population maintenance
N-acetylglucosamine catabolic process	keratinization	invasive filamentous growth	mitotic G2 DNA damage checkpoint	innate immune response in mucosa	innate immune response	monocyte differentiation	male meiotic nuclear division	male gonad development
N-acetylglucosamine metabolic process	keratinocyte differentiation	invasive growth in response to glucose limitation	mitotic G2/M transition checkpoint	inner mitochondrial membrane organization	innate immune response in mucosa	morphogenesis of an epithelial fold	Malpighian tubule morphogenesis	male meiosis cytokinesis
N-acetylneuraminate catabolic process	ketone body catabolic process	ion homeostasis	mitotic metaphase plate congression	inorganic anion import across plasma membrane	inner mitochondrial membrane organization	morphogenesis of embryonic epithelium	Malpighian tubule tip cell differentiation	male meiotic nuclear division
N-glycan fucosylation	ketone catabolic process	ion transmembrane transport	mitotic nuclear envelope reassembly	inorganic cation import across plasma membrane	inorganic anion import across plasma membrane	motor behavior	mammary gland alveolus development	Malpighian tubule morphogenesis
N-glycan processing	kidney development	ion transport	mitotic sister chromatid separation	inosine biosynthetic process	inorganic cation import across plasma membrane	motor neuron axon guidance	mammary gland branching involved in thelarche	Malpighian tubule tip cell differentiation
N-terminal peptidyl-glycine N-myristoylation	kidney morphogenesis	IRE1-mediated unfolded protein response	mitotic spindle assembly	inositol biosynthetic process	inosine biosynthetic process	mRNA 3'-end processing	mammary gland development	mammary gland alveolus development
NADH metabolic process	killing of cells of other organism	IRES-dependent translational initiation of linear mRNA	mitotic spindle disassembly	inositol metabolic process	inositol biosynthetic process	mRNA 5'-splice site recognition	mannose metabolic process	mammary gland branching involved in thelarche
NADH regeneration	Kupffer's vesicle development	iron ion transport	mitotic spindle organization	inositol phosphate dephosphorylation	inositol metabolic process	mRNA alternative polyadenylation	MAPK cascade	mammary gland development
NADPH regeneration	L-ascorbic acid biosynthetic process	iron-sulfur cluster assembly	Mo-molybdopterin cofactor biosynthetic process	inositol phosphate metabolic process	inositol phosphate dephosphorylation	mRNA catabolic process	maternal placenta development	mannose metabolic process
negative regulation of actin filament polymerization	L-ascorbic acid metabolic process	isocitrate metabolic process	modification-dependent protein catabolic process	inositol trisphosphate biosynthetic process	inositol phosphate metabolic process	mRNA cis splicing, via spliceosome	maturation of 5.8S rRNA	MAPK cascade
negative regulation of adenosine receptor signaling pathway	L-aspartate transmembrane transport	isoprenoid biosynthetic process	modulation by host of viral transcription	insulin metabolic process	inositol trisphosphate biosynthetic process	mRNA destabilization	maturation of 5.8S rRNA from tricistronic rRNA transcript (SSU-rRNA, 5.8S rRNA, LSU-rRNA)	maternal placenta development
negative regulation of amyloid fibril formation	L-cysteine catabolic process	isoprenoid metabolic process	modulation by virus of host cellular process	insulin receptor signaling pathway	insulin metabolic process	mRNA export from nucleus	maturation of LSU-rRNA	maturation of 5.8S rRNA
negative regulation of amyloid-beta clearance	L-cystine transport	ITP catabolic process	modulation of chemical synaptic transmission	insulin secretion	insulin receptor signaling pathway	mRNA polyadenylation	maturation of LSU-rRNA from tricistronic rRNA transcript (SSU-rRNA, 5.8S rRNA, LSU-rRNA)	maturation of 5.8S rRNA from tricistronic rRNA transcript (SSU-rRNA, 5.8S rRNA, LSU-rRNA)
negative regulation of amyloid-beta formation	L-glutamate biosynthetic process	JNK cascade	monoacylglycerol catabolic process	integrin activation	insulin secretion	mRNA processing	maturation of SSU-rRNA from tricistronic rRNA transcript (SSU-rRNA, 5.8S rRNA, LSU-rRNA)	maturation of LSU-rRNA
negative regulation of angiogenesis	L-glutamate import across plasma membrane	jump response	monocarboxylic acid transport	integrin-mediated signaling pathway	integrin activation	mRNA splicing, via spliceosome	mature ribosome assembly	maturation of LSU-rRNA from tricistronic rRNA transcript (SSU-rRNA, 5.8S rRNA, LSU-rRNA)
negative regulation of apoptotic process	L-glutamate transmembrane transport	keratinization	monocyte differentiation	inter-Golgi cisterna vesicle-mediated transport	integrin-mediated signaling pathway	mRNA stabilization	medium-chain fatty acid catabolic process	maturation of SSU-rRNA from tricistronic rRNA transcript (SSU-rRNA, 5.8S rRNA, LSU-rRNA)
negative regulation of apoptotic signaling pathway	L-lysine catabolic process to acetyl-CoA via saccharopine	keratinocyte differentiation	morphogenesis of an epithelial fold	interaction with host	inter-Golgi cisterna vesicle-mediated transport	mRNA transport	medium-chain fatty acid metabolic process	mature ribosome assembly
negative regulation of appetite	L-methionine salvage from methylthioadenosine	ketone body catabolic process	morphogenesis of embryonic epithelium	interaction with symbiont	interaction with host	multicellular organism development	megakaryocyte differentiation	medium-chain fatty acid catabolic process
negative regulation of Arp2/3 complex-mediated actin nucleation	L-methylmalonyl-CoA metabolic process	ketone catabolic process	motor behavior	intercellular transport	interaction with symbiont	multicellular organism growth	meiosis I	medium-chain fatty acid metabolic process
negative regulation of asexual reproduction	L-phenylalanine biosynthetic process	kidney development	motor neuron axon guidance	interleukin-1-mediated signaling pathway	intercellular transport	multivesicular body assembly	meiosis I cytokinesis	megakaryocyte differentiation
negative regulation of autophagosome assembly	L-phenylalanine catabolic process	kidney morphogenesis	mRNA 3'-end processing	interleukin-2 production	interleukin-1-mediated signaling pathway	multivesicular body sorting pathway	meiosis II cytokinesis	meiosis I
negative regulation of autophagy	L-proline biosynthetic process	killing of cells of other organism	mRNA 5'-splice site recognition	interleukin-6-mediated signaling pathway	interleukin-2 production	muscle cell fate specification	meiotic cell cycle	meiosis I cytokinesis
negative regulation of axon extension	L-serine biosynthetic process	Kupffer's vesicle development	mRNA alternative polyadenylation	intermediate filament bundle assembly	interleukin-6-mediated signaling pathway	muscle contraction	meiotic chromosome movement towards spindle pole	meiosis II cytokinesis
negative regulation of bleb assembly	L-serine metabolic process	L-ascorbic acid biosynthetic process	mRNA catabolic process	intermediate filament cytoskeleton organization	intermediate filament bundle assembly	muscle fiber development	meiotic cytokinesis	meiotic cell cycle
negative regulation of cAMP-mediated signaling	L-threonine catabolic process to glycine	L-ascorbic acid metabolic process	mRNA cis splicing, via spliceosome	intermediate filament organization	intermediate filament cytoskeleton organization	muscle organ development	meiotic spindle organization	meiotic chromosome movement towards spindle pole
negative regulation of canonical Wnt signaling pathway	labyrinthine layer blood vessel development	L-aspartate transmembrane transport	mRNA destabilization	internal peptidyl-lysine acetylation	intermediate filament organization	muscle thin filament assembly	melanization defense response	meiotic cytokinesis
negative regulation of carbohydrate metabolic process	lactate metabolic process	L-cysteine catabolic process	mRNA export from nucleus	internal protein amino acid acetylation	internal peptidyl-lysine acetylation	muscle tissue development	melanosome transport	meiotic spindle organization
negative regulation of cardiac muscle cell apoptotic process	lactation	L-cystine transport	mRNA polyadenylation	interstrand cross-link repair	internal protein amino acid acetylation	musculoskeletal movement	melanotic encapsulation of foreign target	melanization defense response
negative regulation of cell cycle	lamellipodium assembly	L-glutamate biosynthetic process	mRNA processing	intestinal absorption	interstrand cross-link repair	mushroom body development	membrane fission	melanosome transport
negative regulation of cell death	lamellipodium morphogenesis	L-glutamate import across plasma membrane	mRNA splicing, via spliceosome	intestinal epithelial cell development	intestinal absorption	myelin assembly	membrane fusion	melanotic encapsulation of foreign target
negative regulation of cell growth	lamellipodium organization	L-glutamate transmembrane transport	mRNA stabilization	intra-Golgi vesicle-mediated transport	intestinal epithelial cell development	myelin maintenance	membrane invagination	membrane fission
negative regulation of cell migration	larval locomotory behavior	L-lysine catabolic process to acetyl-CoA via saccharopine	mRNA transport	intracellular cholesterol transport	intra-Golgi vesicle-mediated transport	myelination	membrane organization	membrane fusion
negative regulation of cell migration in other organism	late endosome to Golgi transport	L-methionine salvage from methylthioadenosine	multicellular organism development	intracellular estrogen receptor signaling pathway	intracellular cholesterol transport	myelination in peripheral nervous system	membrane protein ectodomain proteolysis	membrane invagination
negative regulation of cell motility	late endosome to vacuole transport	L-methylmalonyl-CoA metabolic process	multicellular organism growth	intracellular mRNA localization	intracellular estrogen receptor signaling pathway	myeloid cell differentiation	membrane protein proteolysis	membrane organization
negative regulation of cell population proliferation	late endosome to vacuole transport via multivesicular body sorting pathway	L-phenylalanine biosynthetic process	multivesicular body assembly	intracellular protein transport	intracellular mRNA localization	myoblast fusion	membrane protein proteolysis involved in retrograde protein transport, ER to cytosol	membrane protein ectodomain proteolysis
negative regulation of cellular protein catabolic process	lateral mesoderm development	L-phenylalanine catabolic process	multivesicular body sorting pathway	intracellular signal transduction	intracellular protein transport	myofibril assembly	membrane raft organization	membrane protein proteolysis
negative regulation of cellular protein metabolic process	lateral ventricle development	L-proline biosynthetic process	muscle cell differentiation	intracellular transport	intracellular signal transduction	myosin II filament assembly	membrane tubulation	membrane protein proteolysis involved in retrograde protein transport, ER to cytosol
negative regulation of cellular response to oxidative stress	learning	L-serine biosynthetic process	muscle cell fate specification	intracellular transport of virus	intracellular transport	N-acetylglucosamine catabolic process	memory	membrane raft organization
negative regulation of chaperone-mediated protein folding	learning or memory	L-serine metabolic process	muscle contraction	intrinsic apoptotic signaling pathway	intracellular transport of virus	N-acetylglucosamine metabolic process	mesoderm development	membrane tubulation
negative regulation of chemokine activity	left ventricular cardiac muscle tissue morphogenesis	L-threonine catabolic process to glycine	muscle fiber development	intrinsic apoptotic signaling pathway by p53 class mediator	intrinsic apoptotic signaling pathway	N-acetylneuraminate catabolic process	mesoderm formation	memory
negative regulation of chromatin silencing	left/right axis specification	labyrinthine layer blood vessel development	muscle organ development	intrinsic apoptotic signaling pathway in response to DNA damage by p53 class mediator	intrinsic apoptotic signaling pathway by p53 class mediator	N-glycan fucosylation	mesoderm migration involved in gastrulation	mesoderm development
negative regulation of cilium assembly	leg disc development	lactate metabolic process	muscle thin filament assembly	intrinsic apoptotic signaling pathway in response to endoplasmic reticulum stress	intrinsic apoptotic signaling pathway in response to DNA damage by p53 class mediator	N-glycan processing	messenger ribonucleoprotein complex assembly	mesoderm formation
negative regulation of circadian rhythm	lens development in camera-type eye	lactation	muscle tissue development	intrinsic apoptotic signaling pathway in response to oxidative stress	intrinsic apoptotic signaling pathway in response to endoplasmic reticulum stress	N-terminal peptidyl-glycine N-myristoylation	metal ion transport	mesoderm migration involved in gastrulation
negative regulation of collagen biosynthetic process	leucine biosynthetic process	lamellipodium assembly	mushroom body development	invasive filamentous growth	intrinsic apoptotic signaling pathway in response to oxidative stress	N-terminal protein amino acid modification	metarhodopsin inactivation	messenger ribonucleoprotein complex assembly
negative regulation of cyclin-dependent protein serine/threonine kinase activity	leucine catabolic process	lamellipodium morphogenesis	myelin assembly	invasive growth in response to glucose limitation	invasive filamentous growth	NADH metabolic process	methionine biosynthetic process	metal ion transport
negative regulation of cysteine-type endopeptidase activity	leucine metabolic process	lamellipodium organization	myelin maintenance	ion homeostasis	invasive growth in response to glucose limitation	NADH regeneration	methyl-branched fatty acid metabolic process	metarhodopsin inactivation
negative regulation of cysteine-type endopeptidase activity involved in apoptotic process	leucyl-tRNA aminoacylation	larval locomotory behavior	myelination	ion transmembrane transport	ion homeostasis	NADPH regeneration	methylation	methionine biosynthetic process
negative regulation of cytokine production involved in inflammatory response	leukocyte activation	larval lymph gland hemopoiesis	myelination in peripheral nervous system	ion transport	ion transmembrane transport	negative regulation of actin filament depolymerization	methylglyoxal biosynthetic process	methyl-branched fatty acid metabolic process
negative regulation of cytosolic calcium ion concentration	leukotriene D4 biosynthetic process	late endosome to Golgi transport	myeloid cell differentiation	IRE1-mediated unfolded protein response	ion transport	negative regulation of actin filament polymerization	methylglyoxal catabolic process to D-lactate via S-lactoyl-glutathione	methylation
negative regulation of defense response to virus by host	leukotriene transport	late endosome to vacuole transport	myoblast fusion	IRES-dependent translational initiation of linear mRNA	IRE1-mediated unfolded protein response	negative regulation of adenosine receptor signaling pathway	methylglyoxal metabolic process	methylglyoxal biosynthetic process
negative regulation of DNA biosynthetic process	limb development	late endosome to vacuole transport via multivesicular body sorting pathway	myofibril assembly	IRES-dependent viral translational initiation	IRES-dependent translational initiation of linear mRNA	negative regulation of amyloid fibril formation	microglia differentiation	methylglyoxal catabolic process to D-lactate via S-lactoyl-glutathione
negative regulation of DNA recombination	linoleic acid metabolic process	lateral mesoderm development	myosin filament organization	iron ion transport	IRES-dependent viral translational initiation	negative regulation of amyloid-beta clearance	microglial cell proliferation	methylglyoxal metabolic process
negative regulation of DNA-binding transcription factor activity	lipid biosynthetic process	lateral ventricle development	myosin II filament assembly	iron-sulfur cluster assembly	iron ion transport	negative regulation of amyloid-beta formation	microtubule anchoring	microglia differentiation
negative regulation of double-strand break repair	lipid catabolic process	learning	N-acetylglucosamine catabolic process	isocitrate metabolic process	iron-sulfur cluster assembly	negative regulation of angiogenesis	microtubule anchoring at centrosome	microglial cell proliferation
negative regulation of endopeptidase activity	lipid droplet organization	learning or memory	N-acetylglucosamine metabolic process	isoprenoid biosynthetic process	isocitrate metabolic process	negative regulation of apoptotic process	microtubule bundle formation	microtubule anchoring
negative regulation of endoplasmic reticulum stress-induced eIF2 alpha phosphorylation	lipid glycosylation	left ventricular cardiac muscle tissue morphogenesis	N-acetylneuraminate catabolic process	isoprenoid metabolic process	isoprenoid biosynthetic process	negative regulation of apoptotic signaling pathway	microtubule cytoskeleton organization	microtubule anchoring at centrosome
negative regulation of endoribonuclease activity	lipid homeostasis	left/right axis specification	N-glycan fucosylation	ITP catabolic process	isoprenoid metabolic process	negative regulation of appetite	microtubule nucleation	microtubule bundle formation
negative regulation of epithelial cell apoptotic process	lipid hydroperoxide transport	leg disc development	N-glycan processing	JNK cascade	ITP catabolic process	negative regulation of Arp2/3 complex-mediated actin nucleation	microtubule organizing center localization	microtubule cytoskeleton organization
negative regulation of epithelial cell differentiation	lipid localization	lens development in camera-type eye	N-terminal peptidyl-glycine N-myristoylation	jump response	JNK cascade	negative regulation of asexual reproduction	microtubule-based movement	microtubule nucleation
negative regulation of epithelial cell proliferation involved in prostate gland development	lipid metabolic process	lens fiber cell morphogenesis	N-terminal protein amino acid modification	keratinization	jump response	negative regulation of autophagosome assembly	microtubule-based process	microtubule organizing center localization
negative regulation of ER-associated ubiquitin-dependent protein catabolic process	lipid storage	leucine biosynthetic process	NADH metabolic process	keratinocyte differentiation	keratinization	negative regulation of autophagy	microvillar actin bundle assembly	microtubule-based movement
negative regulation of ERBB signaling pathway	lipid transport	leucine catabolic process	NADH regeneration	ketone body catabolic process	keratinocyte differentiation	negative regulation of axon extension	midbody abscission	microtubule-based process
negative regulation of ERK1 and ERK2 cascade	lipoprotein transport	leucine metabolic process	NADPH regeneration	ketone catabolic process	ketone body catabolic process	negative regulation of bleb assembly	midbrain development	microvillar actin bundle assembly
negative regulation of erythrocyte differentiation	lipoxygenase pathway	leucyl-tRNA aminoacylation	negative regulation of actin filament depolymerization	kidney development	ketone catabolic process	negative regulation of cAMP-mediated signaling	midgut development	midbody abscission
negative regulation of establishment of protein localization to mitochondrion	liquid clearance, open tracheal system	leukocyte activation	negative regulation of actin filament polymerization	kidney morphogenesis	kidney development	negative regulation of canonical Wnt signaling pathway	miRNA loading onto RISC involved in gene silencing by miRNA	midbrain development
negative regulation of extrinsic apoptotic signaling pathway	liver development	leukotriene D4 biosynthetic process	negative regulation of adenosine receptor signaling pathway	killing of cells of other organism	kidney morphogenesis	negative regulation of carbohydrate metabolic process	miRNA metabolic process	midgut development
negative regulation of extrinsic apoptotic signaling pathway via death domain receptors	liver regeneration	leukotriene transport	negative regulation of amyloid fibril formation	Kupffer's vesicle development	killing of cells of other organism	negative regulation of cardiac muscle cell apoptotic process	mitochondrial ATP synthesis coupled proton transport	miRNA loading onto RISC involved in gene silencing by miRNA
negative regulation of fat cell differentiation	locomotor rhythm	limb development	negative regulation of amyloid-beta clearance	L-alanine catabolic process	Kupffer's vesicle development	negative regulation of cell cycle	mitochondrial calcium ion homeostasis	miRNA metabolic process
negative regulation of fibroblast apoptotic process	locomotory behavior	linoleic acid metabolic process	negative regulation of amyloid-beta formation	L-alanine metabolic process	L-alanine catabolic process	negative regulation of cell death	mitochondrial calcium ion transmembrane transport	mitochondrial ATP synthesis coupled proton transport
negative regulation of filopodium assembly	locomotory exploration behavior	lipid biosynthetic process	negative regulation of angiogenesis	L-ascorbic acid biosynthetic process	L-alanine metabolic process	negative regulation of cell growth	mitochondrial cytochrome c oxidase assembly	mitochondrial calcium ion homeostasis
negative regulation of G2/M transition of mitotic cell cycle	long-chain fatty acid import across plasma membrane	lipid catabolic process	negative regulation of apoptotic process	L-ascorbic acid metabolic process	L-ascorbic acid biosynthetic process	negative regulation of cell migration	mitochondrial electron transport, cytochrome c to oxygen	mitochondrial calcium ion transmembrane transport
negative regulation of gene expression	long-chain fatty acid metabolic process	lipid droplet organization	negative regulation of apoptotic signaling pathway	L-aspartate transmembrane transport	L-ascorbic acid metabolic process	negative regulation of cell migration in other organism	mitochondrial electron transport, NADH to ubiquinone	mitochondrial cytochrome c oxidase assembly
negative regulation of glucagon secretion	long-chain fatty-acyl-CoA biosynthetic process	lipid glycosylation	negative regulation of appetite	L-cysteine catabolic process	L-aspartate transmembrane transport	negative regulation of cell motility	mitochondrial electron transport, succinate to ubiquinone	mitochondrial electron transport, cytochrome c to oxygen
negative regulation of glycogen biosynthetic process	long-chain fatty-acyl-CoA metabolic process	lipid homeostasis	negative regulation of Arp2/3 complex-mediated actin nucleation	L-cystine transport	L-cysteine catabolic process	negative regulation of cell population proliferation	mitochondrial electron transport, ubiquinol to cytochrome c	mitochondrial electron transport, NADH to ubiquinone
negative regulation of glycolytic process	long-term memory	lipid hydroperoxide transport	negative regulation of asexual reproduction	L-glutamate biosynthetic process	L-cystine transport	negative regulation of cellular protein catabolic process	mitochondrial fragmentation involved in apoptotic process	mitochondrial electron transport, succinate to ubiquinone
negative regulation of GTPase activity	low-density lipoprotein particle clearance	lipid localization	negative regulation of autophagosome assembly	L-glutamate import across plasma membrane	L-glutamate biosynthetic process	negative regulation of cellular protein metabolic process	mitochondrial fusion	mitochondrial electron transport, ubiquinol to cytochrome c
negative regulation of guanyl-nucleotide exchange factor activity	low-density lipoprotein particle receptor catabolic process	lipid metabolic process	negative regulation of autophagy	L-glutamate transmembrane transport	L-glutamate import across plasma membrane	negative regulation of cellular response to oxidative stress	mitochondrial genome maintenance	mitochondrial fragmentation involved in apoptotic process
negative regulation of hematopoietic stem cell differentiation	lumen formation, open tracheal system	lipid storage	negative regulation of axon extension	L-lysine catabolic process to acetyl-CoA via saccharopine	L-glutamate transmembrane transport	negative regulation of chaperone-mediated protein folding	mitochondrial membrane organization	mitochondrial fusion
negative regulation of hemopoiesis	lung development	lipid transport	negative regulation of bleb assembly	L-methionine salvage from methylthioadenosine	L-lysine catabolic process to acetyl-CoA via saccharopine	negative regulation of chemokine activity	mitochondrial protein processing	mitochondrial genome maintenance
negative regulation of histone H2A K63-linked ubiquitination	lung epithelial cell differentiation	lipoprotein transport	negative regulation of cAMP-mediated signaling	L-methylmalonyl-CoA metabolic process	L-methionine salvage from methylthioadenosine	negative regulation of chromatin silencing	mitochondrial proton-transporting ATP synthase complex assembly	mitochondrial membrane organization
negative regulation of histone H3-K36 methylation	lymphocyte migration	lipoxygenase pathway	negative regulation of canonical Wnt signaling pathway	L-phenylalanine biosynthetic process	L-methylmalonyl-CoA metabolic process	negative regulation of cilium assembly	mitochondrial respiratory chain complex assembly	mitochondrial protein processing
negative regulation of hyaluronan biosynthetic process	lysine biosynthetic process via aminoadipic acid	liquid clearance, open tracheal system	negative regulation of carbohydrate metabolic process	L-phenylalanine catabolic process	L-phenylalanine biosynthetic process	negative regulation of circadian rhythm	mitochondrial respiratory chain complex I assembly	mitochondrial proton-transporting ATP synthase complex assembly
negative regulation of hypoxia-induced intrinsic apoptotic signaling pathway	lysine catabolic process	liver development	negative regulation of cardiac muscle cell apoptotic process	L-proline biosynthetic process	L-phenylalanine catabolic process	negative regulation of collagen biosynthetic process	mitochondrial respiratory chain complex III assembly	mitochondrial respiratory chain complex assembly
negative regulation of inflammatory response	lysosomal lumen acidification	liver regeneration	negative regulation of cell cycle	L-serine biosynthetic process	L-proline biosynthetic process	negative regulation of cyclin-dependent protein serine/threonine kinase activity	mitochondrial translation	mitochondrial respiratory chain complex I assembly
negative regulation of inflammatory response to antigenic stimulus	lysosomal transport	locomotor rhythm	negative regulation of cell death	L-serine metabolic process	L-serine biosynthetic process	negative regulation of cysteine-type endopeptidase activity	mitochondrial translational elongation	mitochondrial respiratory chain complex III assembly
negative regulation of innate immune response	lysosome localization	locomotory behavior	negative regulation of cell growth	L-threonine catabolic process to glycine	L-serine metabolic process	negative regulation of cysteine-type endopeptidase activity involved in apoptotic process	mitochondrial tRNA 3'-trailer cleavage, endonucleolytic	mitochondrial translation
negative regulation of insulin receptor signaling pathway	lysosome organization	locomotory exploration behavior	negative regulation of cell migration	labyrinthine layer blood vessel development	L-threonine catabolic process to glycine	negative regulation of cytokine production involved in inflammatory response	mitochondrial unfolded protein response	mitochondrial translational elongation
negative regulation of interleukin-1 beta production	lysyl-tRNA aminoacylation	long-chain fatty acid import across plasma membrane	negative regulation of cell migration in other organism	lactate metabolic process	labyrinthine layer blood vessel development	negative regulation of cytosolic calcium ion concentration	mitochondrion morphogenesis	mitochondrial tRNA 3'-trailer cleavage, endonucleolytic
negative regulation of interleukin-6 production	macroautophagy	long-chain fatty acid metabolic process	negative regulation of cell motility	lactation	lactate metabolic process	negative regulation of defense response to virus by host	mitochondrion organization	mitochondrial unfolded protein response
negative regulation of intracellular estrogen receptor signaling pathway	magnesium ion transport	long-chain fatty-acyl-CoA biosynthetic process	negative regulation of cell population proliferation	lamellipodium assembly	lactation	negative regulation of DNA biosynthetic process	mitophagy	mitochondrion morphogenesis
negative regulation of intracellular transport	maintenance of apical/basal cell polarity	long-chain fatty-acyl-CoA metabolic process	negative regulation of cellular protein catabolic process	lamellipodium morphogenesis	lamellipodium assembly	negative regulation of DNA recombination	mitotic actomyosin contractile ring assembly	mitochondrion organization
negative regulation of intrinsic apoptotic signaling pathway	maintenance of blood-brain barrier	long-term memory	negative regulation of cellular protein metabolic process	lamellipodium organization	lamellipodium morphogenesis	negative regulation of DNA-binding transcription factor activity	mitotic cell cycle	mitophagy
negative regulation of JNK cascade	maintenance of cell polarity	low-density lipoprotein particle clearance	negative regulation of cellular response to oxidative stress	larval locomotory behavior	lamellipodium organization	negative regulation of double-strand break repair	mitotic chromosome condensation	mitotic actomyosin contractile ring assembly
negative regulation of JUN kinase activity	maintenance of DNA methylation	low-density lipoprotein particle receptor catabolic process	negative regulation of chaperone-mediated protein folding	larval lymph gland hemopoiesis	larval locomotory behavior	negative regulation of endopeptidase activity	mitotic chromosome movement towards spindle pole	mitotic cell cycle
negative regulation of kinase activity	maintenance of epithelial cell apical/basal polarity	lumen formation, open tracheal system	negative regulation of chemokine activity	late endosome to Golgi transport	larval lymph gland hemopoiesis	negative regulation of endoplasmic reticulum stress-induced eIF2 alpha phosphorylation	mitotic cytokinesis	mitotic chromosome condensation
negative regulation of lamellocyte differentiation	maintenance of epithelial integrity, open tracheal system	lung development	negative regulation of chromatin silencing	late endosome to vacuole transport	late endosome to Golgi transport	negative regulation of endoribonuclease activity	mitotic G1 DNA damage checkpoint	mitotic chromosome movement towards spindle pole
negative regulation of lipid binding	maintenance of gastrointestinal epithelium	lung epithelial cell differentiation	negative regulation of cilium assembly	late endosome to vacuole transport via multivesicular body sorting pathway	late endosome to vacuole transport	negative regulation of epithelial cell apoptotic process	mitotic G2 DNA damage checkpoint	mitotic cytokinesis
negative regulation of mammary gland epithelial cell proliferation	maintenance of lens transparency	lymph gland development	negative regulation of circadian rhythm	lateral mesoderm development	late endosome to vacuole transport via multivesicular body sorting pathway	negative regulation of epithelial cell differentiation	mitotic G2/M transition checkpoint	mitotic G1 DNA damage checkpoint
negative regulation of MAP kinase activity	maintenance of protein location	lymphangiogenesis	negative regulation of collagen biosynthetic process	lateral ventricle development	lateral mesoderm development	negative regulation of epithelial cell proliferation involved in prostate gland development	mitotic metaphase plate congression	mitotic G2 DNA damage checkpoint
negative regulation of MAPK cascade	maintenance of protein location in cell	lymphocyte migration	negative regulation of cyclin-dependent protein serine/threonine kinase activity	learning	lateral ventricle development	negative regulation of ER-associated ubiquitin-dependent protein catabolic process	mitotic nuclear envelope reassembly	mitotic G2/M transition checkpoint
negative regulation of microtubule polymerization	maintenance of protein location in mitochondrion	lysine biosynthetic process via aminoadipic acid	negative regulation of cysteine-type endopeptidase activity	learning or memory	learning	negative regulation of ERBB signaling pathway	mitotic sister chromatid separation	mitotic metaphase plate congression
negative regulation of microtubule polymerization or depolymerization	maintenance of rDNA	lysine catabolic process	negative regulation of cysteine-type endopeptidase activity involved in apoptotic process	left ventricular cardiac muscle tissue morphogenesis	learning or memory	negative regulation of ERK1 and ERK2 cascade	mitotic spindle assembly	mitotic nuclear envelope reassembly
negative regulation of mitochondrial depolarization	maintenance of shoot apical meristem identity	lysosomal lumen acidification	negative regulation of cytokine production involved in inflammatory response	left/right axis specification	left ventricular cardiac muscle tissue morphogenesis	negative regulation of erythrocyte differentiation	mitotic spindle disassembly	mitotic sister chromatid separation
negative regulation of mitochondrial outer membrane permeabilization involved in apoptotic signaling pathway	malate metabolic process	lysosomal transport	negative regulation of cytosolic calcium ion concentration	leg disc development	left/right axis specification	negative regulation of establishment of protein localization to mitochondrion	mitotic spindle organization	mitotic spindle assembly
negative regulation of mRNA splicing, via spliceosome	male courtship behavior	lysosome localization	negative regulation of defense response to virus by host	lens development in camera-type eye	leg disc development	negative regulation of extrinsic apoptotic signaling pathway	Mo-molybdopterin cofactor biosynthetic process	mitotic spindle disassembly
negative regulation of multicellular organism growth	male germ-line stem cell population maintenance	lysosome organization	negative regulation of DNA biosynthetic process	lens fiber cell morphogenesis	lens development in camera-type eye	negative regulation of extrinsic apoptotic signaling pathway via death domain receptors	modification-dependent protein catabolic process	mitotic spindle organization
negative regulation of myelination	male gonad development	lysyl-tRNA aminoacylation	negative regulation of DNA recombination	leucine biosynthetic process	lens fiber cell morphogenesis	negative regulation of fat cell differentiation	modulation by host of viral transcription	Mo-molybdopterin cofactor biosynthetic process
negative regulation of myeloid cell differentiation	male meiotic nuclear division	macroautophagy	negative regulation of DNA-binding transcription factor activity	leucine catabolic process	leucine biosynthetic process	negative regulation of fibroblast apoptotic process	modulation by virus of host cellular process	modification-dependent protein catabolic process
negative regulation of myoblast differentiation	Malpighian tubule morphogenesis	magnesium ion transport	negative regulation of double-strand break repair	leucine metabolic process	leucine catabolic process	negative regulation of filopodium assembly	modulation of chemical synaptic transmission	modulation by host of viral transcription
negative regulation of myofibroblast differentiation	Malpighian tubule tip cell differentiation	maintenance of apical/basal cell polarity	negative regulation of endopeptidase activity	leucyl-tRNA aminoacylation	leucine metabolic process	negative regulation of G2/M transition of mitotic cell cycle	monoacylglycerol catabolic process	modulation by virus of host cellular process
negative regulation of neural precursor cell proliferation	mammary gland alveolus development	maintenance of blood-brain barrier	negative regulation of endoplasmic reticulum stress-induced eIF2 alpha phosphorylation	leukocyte activation	leucyl-tRNA aminoacylation	negative regulation of gene expression	monocarboxylic acid transport	modulation of chemical synaptic transmission
negative regulation of neuroblast proliferation	mammary gland branching involved in thelarche	maintenance of cell polarity	negative regulation of endoribonuclease activity	leukotriene D4 biosynthetic process	leukocyte activation	negative regulation of glucagon secretion	monocyte differentiation	monoacylglycerol catabolic process
negative regulation of neuron apoptotic process	mammary gland development	maintenance of DNA methylation	negative regulation of epithelial cell apoptotic process	leukotriene transport	leukotriene D4 biosynthetic process	negative regulation of glycogen biosynthetic process	monoubiquitinated protein deubiquitination	monocarboxylic acid transport
negative regulation of neuron death	mannose metabolic process	maintenance of epithelial cell apical/basal polarity	negative regulation of epithelial cell differentiation	limb development	leukotriene transport	negative regulation of glycolytic process	morphogenesis of an epithelial fold	monocyte differentiation
negative regulation of neuron differentiation	MAPK cascade	maintenance of epithelial integrity, open tracheal system	negative regulation of epithelial cell proliferation involved in prostate gland development	linoleic acid metabolic process	limb development	negative regulation of GTPase activity	morphogenesis of an epithelial sheet	monoubiquitinated protein deubiquitination
negative regulation of neuron projection development	maternal placenta development	maintenance of gastrointestinal epithelium	negative regulation of ER-associated ubiquitin-dependent protein catabolic process	lipid biosynthetic process	linoleic acid metabolic process	negative regulation of guanyl-nucleotide exchange factor activity	morphogenesis of embryonic epithelium	morphogenesis of an epithelial fold
negative regulation of NF-kappaB transcription factor activity	maturation of 5.8S rRNA	maintenance of lens transparency	negative regulation of ERBB signaling pathway	lipid catabolic process	lipid biosynthetic process	negative regulation of hematopoietic stem cell differentiation	motile cilium assembly	morphogenesis of an epithelial sheet
negative regulation of NIK/NF-kappaB signaling	maturation of 5.8S rRNA from tricistronic rRNA transcript (SSU-rRNA, 5.8S rRNA, LSU-rRNA)	maintenance of protein location	negative regulation of ERK1 and ERK2 cascade	lipid droplet organization	lipid catabolic process	negative regulation of hemopoiesis	motor neuron axon guidance	morphogenesis of embryonic epithelium
negative regulation of nitric oxide biosynthetic process	maturation of LSU-rRNA	maintenance of protein location in cell	negative regulation of erythrocyte differentiation	lipid glycosylation	lipid droplet organization	negative regulation of histone H2A K63-linked ubiquitination	mRNA 3'-end processing	motile cilium assembly
negative regulation of nitric-oxide synthase activity	maturation of LSU-rRNA from tricistronic rRNA transcript (SSU-rRNA, 5.8S rRNA, LSU-rRNA)	maintenance of protein location in mitochondrion	negative regulation of establishment of protein localization to mitochondrion	lipid homeostasis	lipid glycosylation	negative regulation of histone H3-K36 methylation	mRNA alternative polyadenylation	motor neuron axon guidance
negative regulation of nitrosative stress-induced intrinsic apoptotic signaling pathway	maturation of SSU-rRNA from tricistronic rRNA transcript (SSU-rRNA, 5.8S rRNA, LSU-rRNA)	maintenance of rDNA	negative regulation of extrinsic apoptotic signaling pathway	lipid hydroperoxide transport	lipid homeostasis	negative regulation of hyaluronan biosynthetic process	mRNA catabolic process	mRNA 3'-end processing
negative regulation of nodal signaling pathway involved in determination of lateral mesoderm left/right asymmetry	mature ribosome assembly	maintenance of shoot apical meristem identity	negative regulation of extrinsic apoptotic signaling pathway via death domain receptors	lipid localization	lipid hydroperoxide transport	negative regulation of hypoxia-induced intrinsic apoptotic signaling pathway	mRNA cis splicing, via spliceosome	mRNA alternative polyadenylation
negative regulation of Notch signaling pathway	medium-chain fatty acid catabolic process	malate metabolic process	negative regulation of fat cell differentiation	lipid metabolic process	lipid localization	negative regulation of inflammatory response	mRNA destabilization	mRNA catabolic process
negative regulation of nuclear-transcribed mRNA catabolic process, nonsense-mediated decay	medium-chain fatty acid metabolic process	male courtship behavior	negative regulation of fibroblast apoptotic process	lipid storage	lipid metabolic process	negative regulation of inflammatory response to antigenic stimulus	mRNA export from nucleus	mRNA cis splicing, via spliceosome
negative regulation of nucleic acid-templated transcription	megakaryocyte differentiation	male germ-line stem cell population maintenance	negative regulation of filopodium assembly	lipid transport	lipid storage	negative regulation of innate immune response	mRNA polyadenylation	mRNA destabilization
negative regulation of nucleocytoplasmic transport	meiosis I	male gonad development	negative regulation of G2/M transition of mitotic cell cycle	lipoprotein transport	lipid transport	negative regulation of insulin receptor signaling pathway	mRNA processing	mRNA export from nucleus
negative regulation of oligodendrocyte progenitor proliferation	meiotic cell cycle	male meiotic nuclear division	negative regulation of gene expression	lipoxygenase pathway	lipoprotein transport	negative regulation of interleukin-1 beta production	mRNA splice site selection	mRNA polyadenylation
negative regulation of peptidase activity	meiotic chromosome movement towards spindle pole	male sex differentiation	negative regulation of glucagon secretion	liquid clearance, open tracheal system	lipoxygenase pathway	negative regulation of interleukin-6 production	mRNA splicing, via spliceosome	mRNA processing
negative regulation of phosphatase activity	meiotic cytokinesis	Malpighian tubule morphogenesis	negative regulation of glycogen biosynthetic process	liver development	liquid clearance, open tracheal system	negative regulation of intracellular estrogen receptor signaling pathway	mRNA stabilization	mRNA splice site selection
negative regulation of production of miRNAs involved in gene silencing by miRNA	meiotic spindle organization	Malpighian tubule tip cell differentiation	negative regulation of glycolytic process	liver regeneration	liver development	negative regulation of intracellular transport	mRNA transport	mRNA splicing, via spliceosome
negative regulation of prostaglandin secretion	melanization defense response	mammary gland alveolus development	negative regulation of GTPase activity	locomotion	liver regeneration	negative regulation of intrinsic apoptotic signaling pathway	multi-ciliated epithelial cell differentiation	mRNA stabilization
negative regulation of proteasomal protein catabolic process	melanosome transport	mammary gland branching involved in thelarche	negative regulation of guanyl-nucleotide exchange factor activity	locomotor rhythm	locomotion	negative regulation of IRE1-mediated unfolded protein response	multicellular organism development	mRNA transport
negative regulation of proteasomal ubiquitin-dependent protein catabolic process	melanotic encapsulation of foreign target	mammary gland development	negative regulation of hematopoietic stem cell differentiation	locomotory behavior	locomotor rhythm	negative regulation of JNK cascade	multicellular organism growth	multi-ciliated epithelial cell differentiation
negative regulation of protein binding	membrane bending	mannose metabolic process	negative regulation of hemopoiesis	locomotory exploration behavior	locomotory behavior	negative regulation of JUN kinase activity	multicellular organism reproduction	multicellular organism development
negative regulation of protein catabolic process	membrane fission	MAPK cascade	negative regulation of histone H2A K63-linked ubiquitination	long-chain fatty acid import across plasma membrane	locomotory exploration behavior	negative regulation of kinase activity	multivesicular body assembly	multicellular organism growth
negative regulation of protein kinase activity	membrane fusion	maternal placenta development	negative regulation of histone H3-K36 methylation	long-chain fatty acid metabolic process	long-chain fatty acid import across plasma membrane	negative regulation of lamellocyte differentiation	multivesicular body sorting pathway	multicellular organism reproduction
negative regulation of protein kinase activity by regulation of protein phosphorylation	membrane lipid catabolic process	maturation of 5.8S rRNA	negative regulation of hyaluronan biosynthetic process	long-chain fatty-acyl-CoA biosynthetic process	long-chain fatty acid metabolic process	negative regulation of lipid binding	muscle attachment	multivesicular body assembly
negative regulation of protein localization to plasma membrane	membrane organization	maturation of 5.8S rRNA from tricistronic rRNA transcript (SSU-rRNA, 5.8S rRNA, LSU-rRNA)	negative regulation of hypoxia-induced intrinsic apoptotic signaling pathway	long-chain fatty-acyl-CoA metabolic process	long-chain fatty-acyl-CoA biosynthetic process	negative regulation of mammary gland epithelial cell proliferation	muscle cell cellular homeostasis	multivesicular body sorting pathway
negative regulation of protein phosphorylation	membrane protein ectodomain proteolysis	maturation of LSU-rRNA	negative regulation of inflammatory response	long-term memory	long-chain fatty-acyl-CoA metabolic process	negative regulation of MAP kinase activity	muscle cell differentiation	muscle attachment
negative regulation of protein serine/threonine kinase activity	membrane protein proteolysis	maturation of LSU-rRNA from tricistronic rRNA transcript (SSU-rRNA, 5.8S rRNA, LSU-rRNA)	negative regulation of inflammatory response to antigenic stimulus	low-density lipoprotein particle clearance	long-term memory	negative regulation of MAPK cascade	muscle cell fate specification	muscle cell cellular homeostasis
negative regulation of protein targeting to mitochondrion	membrane protein proteolysis involved in retrograde protein transport, ER to cytosol	maturation of SSU-rRNA from tricistronic rRNA transcript (SSU-rRNA, 5.8S rRNA, LSU-rRNA)	negative regulation of innate immune response	low-density lipoprotein particle receptor catabolic process	low-density lipoprotein particle clearance	negative regulation of microtubule polymerization	muscle contraction	muscle cell differentiation
negative regulation of protein ubiquitination	membrane raft organization	mature ribosome assembly	negative regulation of insulin receptor signaling pathway	lumen formation, open tracheal system	low-density lipoprotein particle receptor catabolic process	negative regulation of microtubule polymerization or depolymerization	muscle fiber development	muscle cell fate specification
negative regulation of protein-containing complex assembly	membrane tubulation	medium-chain fatty acid catabolic process	negative regulation of interleukin-1 beta production	lung development	lumen formation, open tracheal system	negative regulation of mitochondrial depolarization	muscle organ development	muscle contraction
negative regulation of proteolysis	memory	medium-chain fatty acid metabolic process	negative regulation of interleukin-6 production	lung epithelial cell differentiation	lung development	negative regulation of mitochondrial outer membrane permeabilization involved in apoptotic signaling pathway	muscle thin filament assembly	muscle fiber development
negative regulation of Ras protein signal transduction	mesendoderm development	megakaryocyte differentiation	negative regulation of intracellular estrogen receptor signaling pathway	lymph gland development	lung epithelial cell differentiation	negative regulation of mRNA splicing, via spliceosome	muscle tissue development	muscle organ development
negative regulation of reactive oxygen species biosynthetic process	mesoderm development	meiosis I	negative regulation of intracellular transport	lymphangiogenesis	lymph gland development	negative regulation of multicellular organism growth	mushroom body development	muscle thin filament assembly
negative regulation of reactive oxygen species metabolic process	mesoderm formation	meiotic cell cycle	negative regulation of intrinsic apoptotic signaling pathway	lymphocyte migration	lymphangiogenesis	negative regulation of myelination	myelin maintenance	muscle tissue development
negative regulation of receptor internalization	mesoderm migration involved in gastrulation	meiotic chromosome movement towards spindle pole	negative regulation of IRE1-mediated unfolded protein response	lysine biosynthetic process via aminoadipic acid	lymphocyte migration	negative regulation of myeloid cell differentiation	myelination	mushroom body development
negative regulation of receptor recycling	messenger ribonucleoprotein complex assembly	meiotic cytokinesis	negative regulation of JNK cascade	lysine catabolic process	lysine biosynthetic process via aminoadipic acid	negative regulation of myoblast differentiation	myelination in peripheral nervous system	myelin maintenance
negative regulation of retrograde protein transport, ER to cytosol	metal ion transport	meiotic sister chromatid cohesion, centromeric	negative regulation of JUN kinase activity	lysosomal lumen acidification	lysine catabolic process	negative regulation of myofibroblast differentiation	myeloid cell differentiation	myelination
negative regulation of RIG-I signaling pathway	metanephric mesenchyme morphogenesis	meiotic spindle elongation	negative regulation of kinase activity	lysosomal transport	lysosomal lumen acidification	negative regulation of neural precursor cell proliferation	myoblast differentiation	myelination in peripheral nervous system
negative regulation of RNA splicing	metarhodopsin inactivation	meiotic spindle organization	negative regulation of lamellocyte differentiation	lysosome localization	lysosomal transport	negative regulation of neuroblast proliferation	myoblast fusion	myeloid cell differentiation
negative regulation of RNA-directed 5'-3' RNA polymerase activity	methionine biosynthetic process	melanization defense response	negative regulation of lipid binding	lysosome organization	lysosome localization	negative regulation of neuron apoptotic process	myoblast migration	myoblast differentiation
negative regulation of ryanodine-sensitive calcium-release channel activity	methyl-branched fatty acid metabolic process	melanosome transport	negative regulation of mammary gland epithelial cell proliferation	lysyl-tRNA aminoacylation	lysosome organization	negative regulation of neuron death	myoblast proliferation	myoblast fusion
negative regulation of serotonin secretion	methylation	melanotic encapsulation of foreign target	negative regulation of MAP kinase activity	macroautophagy	lysyl-tRNA aminoacylation	negative regulation of neuron differentiation	myofibril assembly	myoblast migration
negative regulation of smooth muscle cell migration	methylglyoxal biosynthetic process	membrane bending	negative regulation of MAPK cascade	magnesium ion transport	macroautophagy	negative regulation of neuron projection development	myosin filament organization	myoblast proliferation
negative regulation of smooth muscle cell proliferation	methylglyoxal catabolic process to D-lactate via S-lactoyl-glutathione	membrane fission	negative regulation of microtubule polymerization	maintenance of apical/basal cell polarity	magnesium ion transport	negative regulation of NF-kappaB transcription factor activity	myosin II filament assembly	myofibril assembly
negative regulation of smoothened signaling pathway	methylglyoxal metabolic process	membrane fusion	negative regulation of microtubule polymerization or depolymerization	maintenance of blood-brain barrier	maintenance of apical/basal cell polarity	negative regulation of NIK/NF-kappaB signaling	myotube differentiation	myosin filament organization
negative regulation of stem cell differentiation	microglia differentiation	membrane lipid catabolic process	negative regulation of mitochondrial depolarization	maintenance of cell polarity	maintenance of blood-brain barrier	negative regulation of nitric oxide biosynthetic process	N-acetylglucosamine catabolic process	myosin II filament assembly
negative regulation of stem cell population maintenance	microglial cell activation	membrane organization	negative regulation of mitochondrial outer membrane permeabilization involved in apoptotic signaling pathway	maintenance of DNA methylation	maintenance of cell polarity	negative regulation of nitric-oxide synthase activity	N-acetylglucosamine metabolic process	myotube differentiation
negative regulation of store-operated calcium channel activity	microglial cell activation involved in immune response	membrane protein ectodomain proteolysis	negative regulation of mRNA splicing, via spliceosome	maintenance of epithelial cell apical/basal polarity	maintenance of DNA methylation	negative regulation of nitrosative stress-induced intrinsic apoptotic signaling pathway	N-acetylneuraminate catabolic process	N-acetylglucosamine catabolic process
negative regulation of synaptic vesicle exocytosis	microglial cell proliferation	membrane protein proteolysis	negative regulation of multicellular organism growth	maintenance of epithelial integrity, open tracheal system	maintenance of epithelial cell apical/basal polarity	negative regulation of nodal signaling pathway involved in determination of lateral mesoderm left/right asymmetry	N-glycan fucosylation	N-acetylglucosamine metabolic process
negative regulation of toll-like receptor 3 signaling pathway	microtubule anchoring	membrane protein proteolysis involved in retrograde protein transport, ER to cytosol	negative regulation of myelination	maintenance of gastrointestinal epithelium	maintenance of epithelial integrity, open tracheal system	negative regulation of Notch signaling pathway	N-glycan processing	N-acetylneuraminate catabolic process
negative regulation of toll-like receptor signaling pathway	microtubule anchoring at centrosome	membrane raft organization	negative regulation of myeloid cell differentiation	maintenance of lens transparency	maintenance of gastrointestinal epithelium	negative regulation of nuclear-transcribed mRNA catabolic process, nonsense-mediated decay	N-terminal peptidyl-glycine N-myristoylation	N-glycan fucosylation
negative regulation of transcription by RNA polymerase II	microtubule bundle formation	membrane tubulation	negative regulation of myoblast differentiation	maintenance of protein location	maintenance of lens transparency	negative regulation of nucleic acid-templated transcription	N-terminal protein amino acid acetylation	N-glycan processing
negative regulation of transcription from RNA polymerase II promoter in response to hypoxia	microtubule cytoskeleton organization	memory	negative regulation of myofibroblast differentiation	maintenance of protein location in cell	maintenance of protein location	negative regulation of nucleocytoplasmic transport	NAD biosynthetic process	N-terminal peptidyl-glycine N-myristoylation
negative regulation of transcription, DNA-templated	microtubule nucleation	mesendoderm development	negative regulation of neural precursor cell proliferation	maintenance of protein location in mitochondrion	maintenance of protein location in cell	negative regulation of oligodendrocyte progenitor proliferation	NAD salvage	N-terminal protein amino acid acetylation
negative regulation of transforming growth factor beta receptor signaling pathway	microtubule organizing center localization	mesoderm development	negative regulation of neuroblast proliferation	maintenance of rDNA	maintenance of protein location in mitochondrion	negative regulation of peptidase activity	NADH metabolic process	NAD biosynthetic process
negative regulation of transforming growth factor beta1 activation	microtubule-based movement	mesoderm formation	negative regulation of neuron apoptotic process	maintenance of shoot apical meristem identity	maintenance of rDNA	negative regulation of phosphatase activity	NADP metabolic process	NAD salvage
negative regulation of translation	microvillar actin bundle assembly	mesoderm migration involved in gastrulation	negative regulation of neuron death	malate metabolic process	maintenance of shoot apical meristem identity	negative regulation of platelet-derived growth factor receptor signaling pathway	NADPH regeneration	NADH metabolic process
negative regulation of translational initiation	midbody abscission	messenger ribonucleoprotein complex assembly	negative regulation of neuron differentiation	male courtship behavior	malate metabolic process	negative regulation of production of miRNAs involved in gene silencing by miRNA	necroptotic process	NADP metabolic process
negative regulation of translational initiation in response to stress	midbrain development	metal ion transport	negative regulation of neuron projection development	male germ-line stem cell population maintenance	male courtship behavior	negative regulation of prostaglandin secretion	negative regulation of actin filament depolymerization	NADPH regeneration
negative regulation of type I interferon production	midgut development	metanephric mesenchyme morphogenesis	negative regulation of NF-kappaB transcription factor activity	male gonad development	male germ-line stem cell population maintenance	negative regulation of proteasomal protein catabolic process	negative regulation of actin filament polymerization	necroptotic process
negative regulation of type I interferon-mediated signaling pathway	miRNA loading onto RISC involved in gene silencing by miRNA	metarhodopsin inactivation	negative regulation of NIK/NF-kappaB signaling	male meiotic nuclear division	male gonad development	negative regulation of proteasomal ubiquitin-dependent protein catabolic process	negative regulation of adenosine receptor signaling pathway	negative regulation of actin filament depolymerization
negative regulation of tyrosine phosphorylation of STAT protein	miRNA metabolic process	methionine biosynthetic process	negative regulation of nitric oxide biosynthetic process	male sex differentiation	male meiosis cytokinesis	negative regulation of protein binding	negative regulation of amyloid fibril formation	negative regulation of actin filament polymerization
negative regulation of vascular associated smooth muscle cell differentiation	mitigation of host defenses by symbiont	methyl-branched fatty acid metabolic process	negative regulation of nitric-oxide synthase activity	Malpighian tubule morphogenesis	male meiotic nuclear division	negative regulation of protein catabolic process	negative regulation of amyloid-beta clearance	negative regulation of adenosine receptor signaling pathway
negative regulation of vascular associated smooth muscle cell proliferation	mitochondrial ATP synthesis coupled electron transport	methylation	negative regulation of nitrosative stress-induced intrinsic apoptotic signaling pathway	Malpighian tubule tip cell differentiation	male sex differentiation	negative regulation of protein kinase activity	negative regulation of amyloid-beta formation	negative regulation of amyloid fibril formation
negative regulation of vascular endothelial growth factor production	mitochondrial ATP synthesis coupled proton transport	methylglyoxal biosynthetic process	negative regulation of nodal signaling pathway involved in determination of lateral mesoderm left/right asymmetry	mammary gland alveolus development	Malpighian tubule morphogenesis	negative regulation of protein kinase activity by regulation of protein phosphorylation	negative regulation of angiogenesis	negative regulation of amyloid-beta clearance
negative regulation of vascular wound healing	mitochondrial calcium ion homeostasis	methylglyoxal catabolic process to D-lactate via S-lactoyl-glutathione	negative regulation of Notch signaling pathway	mammary gland branching involved in thelarche	Malpighian tubule tip cell differentiation	negative regulation of protein localization to plasma membrane	negative regulation of apoptotic process	negative regulation of amyloid-beta formation
negative regulation of very-low-density lipoprotein particle clearance	mitochondrial calcium ion transmembrane transport	methylglyoxal metabolic process	negative regulation of nuclear-transcribed mRNA catabolic process, nonsense-mediated decay	mammary gland development	mammary gland alveolus development	negative regulation of protein phosphorylation	negative regulation of apoptotic signaling pathway	negative regulation of angiogenesis
negative regulation of viral-induced cytoplasmic pattern recognition receptor signaling pathway	mitochondrial cytochrome c oxidase assembly	microglia differentiation	negative regulation of nucleic acid-templated transcription	mannose metabolic process	mammary gland branching involved in thelarche	negative regulation of protein serine/threonine kinase activity	negative regulation of Arp2/3 complex-mediated actin nucleation	negative regulation of apoptotic process
nematode larval development	mitochondrial DNA metabolic process	microglial cell activation	negative regulation of nucleocytoplasmic transport	MAPK cascade	mammary gland development	negative regulation of protein targeting to mitochondrion	negative regulation of asexual reproduction	negative regulation of apoptotic signaling pathway
nephrocyte filtration	mitochondrial DNA replication	microglial cell activation involved in immune response	negative regulation of oligodendrocyte progenitor proliferation	maternal placenta development	mannose metabolic process	negative regulation of protein ubiquitination	negative regulation of ATPase activity	negative regulation of Arp2/3 complex-mediated actin nucleation
nerve development	mitochondrial electron transport, cytochrome c to oxygen	microglial cell proliferation	negative regulation of peptidase activity	maturation of 5.8S rRNA	MAPK cascade	negative regulation of protein-containing complex assembly	negative regulation of autophagosome assembly	negative regulation of asexual reproduction
nerve maturation	mitochondrial electron transport, NADH to ubiquinone	microtubule anchoring	negative regulation of phosphatase activity	maturation of 5.8S rRNA from tricistronic rRNA transcript (SSU-rRNA, 5.8S rRNA, LSU-rRNA)	maternal placenta development	negative regulation of proteolysis	negative regulation of autophagy	negative regulation of ATPase activity
nervous system development	mitochondrial electron transport, succinate to ubiquinone	microtubule anchoring at centrosome	negative regulation of platelet-derived growth factor receptor signaling pathway	maturation of LSU-rRNA	maturation of 5.8S rRNA	negative regulation of Ras protein signal transduction	negative regulation of axon extension	negative regulation of autophagosome assembly
nervous system process	mitochondrial electron transport, ubiquinol to cytochrome c	microtubule bundle formation	negative regulation of production of miRNAs involved in gene silencing by miRNA	maturation of LSU-rRNA from tricistronic rRNA transcript (SSU-rRNA, 5.8S rRNA, LSU-rRNA)	maturation of 5.8S rRNA from tricistronic rRNA transcript (SSU-rRNA, 5.8S rRNA, LSU-rRNA)	negative regulation of reactive oxygen species biosynthetic process	negative regulation of BMP signaling pathway	negative regulation of autophagy
neural crest cell development	mitochondrial fragmentation involved in apoptotic process	microtubule cytoskeleton organization	negative regulation of prostaglandin secretion	maturation of SSU-rRNA from tricistronic rRNA transcript (SSU-rRNA, 5.8S rRNA, LSU-rRNA)	maturation of LSU-rRNA	negative regulation of reactive oxygen species metabolic process	negative regulation of canonical Wnt signaling pathway	negative regulation of axon extension
neural crest formation	mitochondrial fusion	microtubule nucleation	negative regulation of proteasomal protein catabolic process	mature ribosome assembly	maturation of LSU-rRNA from tricistronic rRNA transcript (SSU-rRNA, 5.8S rRNA, LSU-rRNA)	negative regulation of receptor internalization	negative regulation of cardiac muscle cell apoptotic process	negative regulation of BMP signaling pathway
neural precursor cell proliferation	mitochondrial genome maintenance	microtubule organizing center localization	negative regulation of proteasomal ubiquitin-dependent protein catabolic process	medium-chain fatty acid catabolic process	maturation of SSU-rRNA from tricistronic rRNA transcript (SSU-rRNA, 5.8S rRNA, LSU-rRNA)	negative regulation of receptor recycling	negative regulation of cell adhesion	negative regulation of canonical Wnt signaling pathway
neural tube closure	mitochondrial membrane organization	microtubule-based movement	negative regulation of protein binding	medium-chain fatty acid metabolic process	mature ribosome assembly	negative regulation of receptor signaling pathway via JAK-STAT	negative regulation of cell cycle	negative regulation of cardiac muscle cell apoptotic process
neural tube development	mitochondrial mRNA modification	microvillar actin bundle assembly	negative regulation of protein catabolic process	megakaryocyte differentiation	medium-chain fatty acid catabolic process	negative regulation of retrograde protein transport, ER to cytosol	negative regulation of cell death	negative regulation of cell adhesion
neural tube formation	mitochondrial protein processing	midbody abscission	negative regulation of protein kinase activity	meiosis I	medium-chain fatty acid metabolic process	negative regulation of RIG-I signaling pathway	negative regulation of cell growth	negative regulation of cell cycle
neuroblast development	mitochondrial proton-transporting ATP synthase complex assembly	midbrain development	negative regulation of protein kinase activity by regulation of protein phosphorylation	meiotic cell cycle	megakaryocyte differentiation	negative regulation of RNA splicing	negative regulation of cell migration	negative regulation of cell death
neuroblast proliferation	mitochondrial respiratory chain complex assembly	midgut development	negative regulation of protein localization to plasma membrane	meiotic chromosome movement towards spindle pole	meiosis I	negative regulation of RNA-directed 5'-3' RNA polymerase activity	negative regulation of cell motility	negative regulation of cell growth
neurogenesis	mitochondrial respiratory chain complex I assembly	miRNA loading onto RISC involved in gene silencing by miRNA	negative regulation of protein phosphorylation	meiotic cytokinesis	meiosis I cytokinesis	negative regulation of ryanodine-sensitive calcium-release channel activity	negative regulation of cell population proliferation	negative regulation of cell migration
neuromuscular junction development	mitochondrial respiratory chain complex III assembly	miRNA metabolic process	negative regulation of protein serine/threonine kinase activity	meiotic sister chromatid cohesion, centromeric	meiosis II cytokinesis	negative regulation of serotonin secretion	negative regulation of cellular protein catabolic process	negative regulation of cell motility
neuromuscular process	mitochondrial ribosome assembly	mitigation of host defenses by symbiont	negative regulation of protein targeting to mitochondrion	meiotic spindle elongation	meiotic cell cycle	negative regulation of smooth muscle cell migration	negative regulation of cellular protein metabolic process	negative regulation of cell population proliferation
neuromuscular process controlling balance	mitochondrial translation	mitochondrial ATP synthesis coupled electron transport	negative regulation of protein ubiquitination	meiotic spindle organization	meiotic chromosome movement towards spindle pole	negative regulation of smooth muscle cell proliferation	negative regulation of chaperone-mediated protein folding	negative regulation of cellular protein catabolic process
neuromuscular process controlling posture	mitochondrial translational elongation	mitochondrial ATP synthesis coupled proton transport	negative regulation of protein-containing complex assembly	melanization defense response	meiotic cytokinesis	negative regulation of smoothened signaling pathway	negative regulation of chromatin silencing	negative regulation of cellular protein metabolic process
neuromuscular synaptic transmission	mitochondrial translational initiation	mitochondrial calcium ion homeostasis	negative regulation of proteolysis	melanosome transport	meiotic sister chromatid cohesion, centromeric	negative regulation of stem cell differentiation	negative regulation of cilium assembly	negative regulation of chaperone-mediated protein folding
neuron apoptotic process	mitochondrial translational termination	mitochondrial calcium ion transmembrane transport	negative regulation of Ras protein signal transduction	melanotic encapsulation of foreign target	meiotic spindle elongation	negative regulation of stem cell population maintenance	negative regulation of collagen biosynthetic process	negative regulation of chromatin silencing
neuron cellular homeostasis	mitochondrial tRNA 3'-trailer cleavage, endonucleolytic	mitochondrial cytochrome c oxidase assembly	negative regulation of reactive oxygen species biosynthetic process	membrane bending	meiotic spindle organization	negative regulation of store-operated calcium channel activity	negative regulation of cyclin-dependent protein serine/threonine kinase activity	negative regulation of cilium assembly
neuron differentiation	mitochondrial tRNA processing	mitochondrial DNA metabolic process	negative regulation of reactive oxygen species metabolic process	membrane fission	melanization defense response	negative regulation of synaptic vesicle exocytosis	negative regulation of cysteine-type endopeptidase activity	negative regulation of collagen biosynthetic process
neuron maturation	mitochondrial tryptophanyl-tRNA aminoacylation	mitochondrial DNA replication	negative regulation of receptor internalization	membrane fusion	melanosome transport	negative regulation of toll-like receptor 3 signaling pathway	negative regulation of cysteine-type endopeptidase activity involved in apoptotic process	negative regulation of cyclin-dependent protein serine/threonine kinase activity
neuron projection development	mitochondrial unfolded protein response	mitochondrial electron transport, cytochrome c to oxygen	negative regulation of receptor recycling	membrane invagination	melanotic encapsulation of foreign target	negative regulation of toll-like receptor signaling pathway	negative regulation of cytokine production	negative regulation of cysteine-type endopeptidase activity
neuron projection morphogenesis	mitochondrion morphogenesis	mitochondrial electron transport, NADH to ubiquinone	negative regulation of receptor signaling pathway via JAK-STAT	membrane lipid catabolic process	membrane bending	negative regulation of transcription by RNA polymerase II	negative regulation of cytosolic calcium ion concentration	negative regulation of cysteine-type endopeptidase activity involved in apoptotic process
neuron recognition	mitochondrion organization	mitochondrial electron transport, succinate to ubiquinone	negative regulation of retrograde protein transport, ER to cytosol	membrane organization	membrane fission	negative regulation of transcription from RNA polymerase II promoter in response to hypoxia	negative regulation of defense response to virus by host	negative regulation of cytokine production
neuron remodeling	mitophagy	mitochondrial electron transport, ubiquinol to cytochrome c	negative regulation of RIG-I signaling pathway	membrane protein ectodomain proteolysis	membrane fusion	negative regulation of transcription, DNA-templated	negative regulation of DNA binding	negative regulation of cytosolic calcium ion concentration
neuropeptide signaling pathway	mitotic actomyosin contractile ring assembly	mitochondrial fragmentation involved in apoptotic process	negative regulation of RNA splicing	membrane protein proteolysis	membrane invagination	negative regulation of transforming growth factor beta receptor signaling pathway	negative regulation of DNA biosynthetic process	negative regulation of defense response to virus by host
neurotransmitter catabolic process	mitotic chromosome condensation	mitochondrial fusion	negative regulation of RNA-directed 5'-3' RNA polymerase activity	membrane protein proteolysis involved in retrograde protein transport, ER to cytosol	membrane lipid catabolic process	negative regulation of transforming growth factor beta1 activation	negative regulation of DNA recombination	negative regulation of DNA binding
neurotransmitter receptor metabolic process	mitotic chromosome movement towards spindle pole	mitochondrial genome maintenance	negative regulation of ryanodine-sensitive calcium-release channel activity	membrane raft organization	membrane organization	negative regulation of translation	negative regulation of DNA-binding transcription factor activity	negative regulation of DNA biosynthetic process
neurotransmitter receptor transport, endosome to postsynaptic membrane	mitotic cytokinesis	mitochondrial membrane organization	negative regulation of serotonin secretion	membrane tubulation	membrane protein ectodomain proteolysis	negative regulation of translational initiation	negative regulation of double-strand break repair	negative regulation of DNA recombination
neurotransmitter secretion	mitotic G2 DNA damage checkpoint	mitochondrial mRNA modification	negative regulation of smooth muscle cell migration	memory	membrane protein proteolysis	negative regulation of translational initiation in response to stress	negative regulation of early endosome to late endosome transport	negative regulation of DNA-binding transcription factor activity
neutral amino acid transport	mitotic G2/M transition checkpoint	mitochondrial outer membrane translocase complex assembly	negative regulation of smooth muscle cell proliferation	mesendoderm development	membrane protein proteolysis involved in retrograde protein transport, ER to cytosol	negative regulation of type I interferon production	negative regulation of endopeptidase activity	negative regulation of double-strand break repair
neutrophil chemotaxis	mitotic metaphase plate congression	mitochondrial protein processing	negative regulation of smoothened signaling pathway	mesoderm development	membrane raft organization	negative regulation of type I interferon-mediated signaling pathway	negative regulation of endoplasmic reticulum stress-induced eIF2 alpha phosphorylation	negative regulation of early endosome to late endosome transport
neutrophil degranulation	mitotic nuclear envelope reassembly	mitochondrial proton-transporting ATP synthase complex assembly	negative regulation of stem cell differentiation	mesoderm formation	membrane tubulation	negative regulation of tyrosine phosphorylation of STAT protein	negative regulation of endoplasmic reticulum stress-induced intrinsic apoptotic signaling pathway	negative regulation of endopeptidase activity
neutrophil differentiation	mitotic spindle assembly	mitochondrial respiratory chain complex assembly	negative regulation of stem cell population maintenance	mesoderm migration involved in gastrulation	memory	negative regulation of vascular associated smooth muscle cell differentiation	negative regulation of endoribonuclease activity	negative regulation of endoplasmic reticulum stress-induced eIF2 alpha phosphorylation
NIK/NF-kappaB signaling	mitotic spindle disassembly	mitochondrial respiratory chain complex I assembly	negative regulation of store-operated calcium channel activity	messenger ribonucleoprotein complex assembly	mesendoderm development	negative regulation of vascular associated smooth muscle cell proliferation	negative regulation of endothelial cell apoptotic process	negative regulation of endoplasmic reticulum stress-induced intrinsic apoptotic signaling pathway
nitrobenzene metabolic process	mitotic spindle organization	mitochondrial respiratory chain complex III assembly	negative regulation of synaptic vesicle exocytosis	metal ion transport	mesoderm development	negative regulation of vascular endothelial growth factor production	negative regulation of epidermal growth factor receptor signaling pathway	negative regulation of endoribonuclease activity
NLS-bearing protein import into nucleus	Mo-molybdopterin cofactor biosynthetic process	mitochondrial ribosome assembly	negative regulation of toll-like receptor 3 signaling pathway	metanephric mesenchyme morphogenesis	mesoderm formation	negative regulation of vascular endothelial growth factor receptor signaling pathway	negative regulation of epithelial cell apoptotic process	negative regulation of endothelial cell apoptotic process
Notch signaling pathway	modification-dependent protein catabolic process	mitochondrial translation	negative regulation of toll-like receptor signaling pathway	metarhodopsin inactivation	mesoderm migration involved in gastrulation	negative regulation of vascular wound healing	negative regulation of epithelial cell differentiation	negative regulation of epidermal growth factor receptor signaling pathway
notochord development	modulation by host of viral transcription	mitochondrial translational elongation	negative regulation of transcription by RNA polymerase II	methionine biosynthetic process	messenger ribonucleoprotein complex assembly	negative regulation of very-low-density lipoprotein particle clearance	negative regulation of epithelial cell migration	negative regulation of epithelial cell apoptotic process
nuclear axial expansion	modulation by virus of host cellular process	mitochondrial translational initiation	negative regulation of transcription from RNA polymerase II promoter in response to hypoxia	methyl-branched fatty acid metabolic process	metal ion transport	negative regulation of viral-induced cytoplasmic pattern recognition receptor signaling pathway	negative regulation of epithelial cell proliferation	negative regulation of epithelial cell differentiation
nuclear envelope organization	modulation of age-related behavioral decline	mitochondrial translational termination	negative regulation of transcription, DNA-templated	methylation	metanephric mesenchyme morphogenesis	nematode larval development	negative regulation of ER-associated ubiquitin-dependent protein catabolic process	negative regulation of epithelial cell migration
nuclear envelope reassembly	modulation of chemical synaptic transmission	mitochondrial tRNA 3'-trailer cleavage, endonucleolytic	negative regulation of transforming growth factor beta receptor signaling pathway	methylglyoxal biosynthetic process	metarhodopsin inactivation	nephrocyte filtration	negative regulation of ERAD pathway	negative regulation of epithelial cell proliferation
nuclear membrane organization	molybdenum incorporation into molybdenum-molybdopterin complex	mitochondrial tRNA processing	negative regulation of transforming growth factor beta1 activation	methylglyoxal catabolic process to D-lactate via S-lactoyl-glutathione	methionine biosynthetic process	nerve development	negative regulation of ERK1 and ERK2 cascade	negative regulation of ER-associated ubiquitin-dependent protein catabolic process
nuclear mRNA surveillance	molybdopterin cofactor biosynthetic process	mitochondrial tryptophanyl-tRNA aminoacylation	negative regulation of translation	methylglyoxal metabolic process	methyl-branched fatty acid metabolic process	nerve maturation	negative regulation of erythrocyte differentiation	negative regulation of ERAD pathway
nuclear polyadenylation-dependent mRNA catabolic process	monoacylglycerol catabolic process	mitochondrial unfolded protein response	negative regulation of translational initiation	microglia differentiation	methylation	nervous system development	negative regulation of extrinsic apoptotic signaling pathway	negative regulation of ERK1 and ERK2 cascade
nuclear polyadenylation-dependent rRNA catabolic process	monocarboxylic acid transport	mitochondrion morphogenesis	negative regulation of translational initiation in response to stress	microglial cell activation	methylglyoxal biosynthetic process	nervous system process	negative regulation of fat cell differentiation	negative regulation of erythrocyte differentiation
nuclear polyadenylation-dependent tRNA catabolic process	monocyte differentiation	mitochondrion organization	negative regulation of type I interferon production	microglial cell activation involved in immune response	methylglyoxal catabolic process to D-lactate via S-lactoyl-glutathione	neural crest cell development	negative regulation of fibroblast apoptotic process	negative regulation of extrinsic apoptotic signaling pathway
nuclear pore complex assembly	monoubiquitinated protein deubiquitination	mitophagy	negative regulation of type I interferon-mediated signaling pathway	microglial cell proliferation	methylglyoxal metabolic process	neural crest formation	negative regulation of fibroblast proliferation	negative regulation of extrinsic apoptotic signaling pathway via death domain receptors
nuclear pore organization	morphogenesis of an epithelial fold	mitotic actomyosin contractile ring assembly	negative regulation of tyrosine phosphorylation of STAT protein	microtubule anchoring	microglia differentiation	neural precursor cell proliferation	negative regulation of filopodium assembly	negative regulation of fat cell differentiation
nuclear transport	morphogenesis of an epithelial sheet	mitotic chromosome condensation	negative regulation of vascular associated smooth muscle cell differentiation	microtubule anchoring at centrosome	microglial cell activation	neural tube closure	negative regulation of G2/M transition of mitotic cell cycle	negative regulation of fibroblast apoptotic process
nuclear-transcribed mRNA catabolic process	morphogenesis of an epithelium	mitotic chromosome movement towards spindle pole	negative regulation of vascular associated smooth muscle cell proliferation	microtubule bundle formation	microglial cell activation involved in immune response	neural tube development	negative regulation of gene expression	negative regulation of fibroblast proliferation
nuclear-transcribed mRNA catabolic process, exonucleolytic, 3'-5'	morphogenesis of embryonic epithelium	mitotic cytokinesis	negative regulation of vascular endothelial growth factor production	microtubule cytoskeleton organization	microglial cell proliferation	neural tube formation	negative regulation of glycogen biosynthetic process	negative regulation of filopodium assembly
nuclear-transcribed mRNA catabolic process, no-go decay	motile cilium assembly	mitotic G2 DNA damage checkpoint	negative regulation of vascular endothelial growth factor receptor signaling pathway	microtubule nucleation	microtubule anchoring	neuroblast development	negative regulation of glycolytic process	negative regulation of G2/M transition of mitotic cell cycle
nuclear-transcribed mRNA catabolic process, nonsense-mediated decay	motor behavior	mitotic G2/M transition checkpoint	negative regulation of vascular wound healing	microtubule organizing center localization	microtubule anchoring at centrosome	neuroblast proliferation	negative regulation of GTPase activity	negative regulation of gene expression
nucleolus organization	motor learning	mitotic metaphase plate congression	negative regulation of very-low-density lipoprotein particle clearance	microtubule-based movement	microtubule bundle formation	neurogenesis	negative regulation of hematopoietic stem cell differentiation	negative regulation of glycogen biosynthetic process
nucleoside diphosphate phosphorylation	motor neuron axon guidance	mitotic nuclear envelope reassembly	negative regulation of viral-induced cytoplasmic pattern recognition receptor signaling pathway	microtubule-based process	microtubule cytoskeleton organization	neuromuscular junction development	negative regulation of hemopoiesis	negative regulation of glycolytic process
nucleoside metabolic process	mRNA 3'-end processing	mitotic sister chromatid separation	nematode larval development	microvillar actin bundle assembly	microtubule nucleation	neuromuscular process	negative regulation of histone acetylation	negative regulation of GTPase activity
nucleoside triphosphate biosynthetic process	mRNA 5'-splice site recognition	mitotic spindle assembly	nephrocyte filtration	midbody abscission	microtubule organizing center localization	neuromuscular process controlling balance	negative regulation of histone H2A K63-linked ubiquitination	negative regulation of hematopoietic stem cell differentiation
nucleoside triphosphate catabolic process	mRNA alternative polyadenylation	mitotic spindle disassembly	nerve development	midbrain development	microtubule-based movement	neuromuscular process controlling posture	negative regulation of histone H3-K36 methylation	negative regulation of hemopoiesis
nucleosome assembly	mRNA catabolic process	mitotic spindle organization	nerve maturation	midgut development	microtubule-based process	neuromuscular synaptic transmission	negative regulation of homophilic cell adhesion	negative regulation of histone acetylation
nucleosome mobilization	mRNA cis splicing, via spliceosome	Mo-molybdopterin cofactor biosynthetic process	nervous system development	miRNA loading onto RISC involved in gene silencing by miRNA	microvillar actin bundle assembly	neuron apoptotic process	negative regulation of hyaluronan biosynthetic process	negative regulation of histone H2A K63-linked ubiquitination
nucleosome positioning	mRNA destabilization	modification-dependent protein catabolic process	nervous system process	miRNA metabolic process	midbody abscission	neuron cell-cell adhesion	negative regulation of hypoxia-induced intrinsic apoptotic signaling pathway	negative regulation of histone H3-K36 methylation
nucleotide biosynthetic process	mRNA export from nucleus	modulation by host of viral transcription	neural crest cell development	mitigation of host defenses by symbiont	midbrain development	neuron cellular homeostasis	negative regulation of I-kappaB kinase/NF-kappaB signaling	negative regulation of homophilic cell adhesion
nucleotide metabolic process	mRNA polyadenylation	modulation by virus of host cellular process	neural crest formation	mitochondrial acetyl-CoA biosynthetic process from pyruvate	midgut development	neuron differentiation	negative regulation of immune response	negative regulation of hyaluronan biosynthetic process
nucleotide-excision repair	mRNA processing	modulation of age-related behavioral decline	neural precursor cell proliferation	mitochondrial ATP synthesis coupled electron transport	miRNA loading onto RISC involved in gene silencing by miRNA	neuron maturation	negative regulation of inflammatory response	negative regulation of hypoxia-induced intrinsic apoptotic signaling pathway
nucleotide-excision repair, DNA damage recognition	mRNA splice site selection	modulation of chemical synaptic transmission	neural tube closure	mitochondrial ATP synthesis coupled proton transport	miRNA metabolic process	neuron projection development	negative regulation of inflammatory response to antigenic stimulus	negative regulation of I-kappaB kinase/NF-kappaB signaling
nucleus organization	mRNA splicing, via spliceosome	molybdenum incorporation into molybdenum-molybdopterin complex	neural tube development	mitochondrial calcium ion homeostasis	mitigation of host defenses by symbiont	neuron projection morphogenesis	negative regulation of innate immune response	negative regulation of immune response
olfactory learning	mRNA stabilization	molybdopterin cofactor biosynthetic process	neural tube formation	mitochondrial calcium ion transmembrane transport	mitochondrial acetyl-CoA biosynthetic process from pyruvate	neuron recognition	negative regulation of insulin receptor signaling pathway	negative regulation of inflammatory response
oligodendrocyte development	mRNA transcription	monoacylglycerol catabolic process	neuroblast development	mitochondrial cytochrome c oxidase assembly	mitochondrial ATP synthesis coupled electron transport	neuron remodeling	negative regulation of interferon-beta production	negative regulation of inflammatory response to antigenic stimulus
oligosaccharide metabolic process	mRNA transport	monocarboxylic acid transport	neuroblast proliferation	mitochondrial DNA metabolic process	mitochondrial ATP synthesis coupled proton transport	neuropeptide signaling pathway	negative regulation of interferon-gamma production	negative regulation of innate immune response
oligosaccharide-lipid intermediate biosynthetic process	mucosal immune response	monocyte differentiation	neurogenesis	mitochondrial DNA replication	mitochondrial calcium ion homeostasis	neurotransmitter catabolic process	negative regulation of interleukin-1 beta production	negative regulation of insulin receptor signaling pathway
ommatidial rotation	multi-ciliated epithelial cell differentiation	monoubiquitinated protein deubiquitination	neuromuscular junction development	mitochondrial electron transport, cytochrome c to oxygen	mitochondrial calcium ion transmembrane transport	neurotransmitter receptor metabolic process	negative regulation of interleukin-6 production	negative regulation of interferon-beta production
one-carbon metabolic process	multicellular organism development	morphogenesis of an epithelial fold	neuromuscular process	mitochondrial electron transport, NADH to ubiquinone	mitochondrial cytochrome c oxidase assembly	neurotransmitter receptor transport, endosome to postsynaptic membrane	negative regulation of intracellular estrogen receptor signaling pathway	negative regulation of interferon-gamma production
oocyte anterior/posterior axis specification	multicellular organism growth	morphogenesis of an epithelial sheet	neuromuscular process controlling balance	mitochondrial electron transport, succinate to ubiquinone	mitochondrial DNA metabolic process	neurotransmitter secretion	negative regulation of intracellular transport	negative regulation of interleukin-1 beta production
oocyte maturation	multicellular organism reproduction	morphogenesis of an epithelium	neuromuscular process controlling posture	mitochondrial electron transport, ubiquinol to cytochrome c	mitochondrial DNA replication	neutral amino acid transport	negative regulation of intrinsic apoptotic signaling pathway	negative regulation of interleukin-6 production
oocyte microtubule cytoskeleton polarization	multivesicular body assembly	morphogenesis of embryonic epithelium	neuromuscular synaptic transmission	mitochondrial fragmentation involved in apoptotic process	mitochondrial electron transport, cytochrome c to oxygen	neutrophil chemotaxis	negative regulation of IRE1-mediated unfolded protein response	negative regulation of intracellular estrogen receptor signaling pathway
oogenesis	multivesicular body sorting pathway	motile cilium assembly	neuron apoptotic process	mitochondrial fusion	mitochondrial electron transport, NADH to ubiquinone	neutrophil degranulation	negative regulation of JNK cascade	negative regulation of intracellular transport
open tracheal system development	muscle attachment	motor behavior	neuron cell-cell adhesion	mitochondrial genome maintenance	mitochondrial electron transport, succinate to ubiquinone	neutrophil differentiation	negative regulation of kinase activity	negative regulation of intrinsic apoptotic signaling pathway
orbitofrontal cortex development	muscle cell cellular homeostasis	motor learning	neuron cellular homeostasis	mitochondrial membrane organization	mitochondrial electron transport, ubiquinol to cytochrome c	NIK/NF-kappaB signaling	negative regulation of lamellocyte differentiation	negative regulation of IRE1-mediated unfolded protein response
organelle assembly	muscle cell differentiation	motor neuron axon guidance	neuron differentiation	mitochondrial mRNA modification	mitochondrial fragmentation involved in apoptotic process	nitrobenzene metabolic process	negative regulation of lipid binding	negative regulation of JNK cascade
organelle transport along microtubule	muscle cell fate specification	mRNA 3'-end processing	neuron maturation	mitochondrial outer membrane translocase complex assembly	mitochondrial fusion	NLS-bearing protein import into nucleus	negative regulation of lipid kinase activity	negative regulation of kinase activity
osteoblast differentiation	muscle contraction	mRNA 5'-splice site recognition	neuron projection development	mitochondrial protein processing	mitochondrial genome maintenance	Notch signaling pathway	negative regulation of lymphocyte migration	negative regulation of lamellocyte differentiation
osteoclast differentiation	muscle fiber development	mRNA alternative polyadenylation	neuron projection morphogenesis	mitochondrial proton-transporting ATP synthase complex assembly	mitochondrial membrane organization	notochord development	negative regulation of macroautophagy	negative regulation of lipid binding
outflow tract morphogenesis	muscle organ development	mRNA catabolic process	neuron recognition	mitochondrial respiratory chain complex assembly	mitochondrial mRNA modification	nuclear axial expansion	negative regulation of mammary gland epithelial cell proliferation	negative regulation of lipid kinase activity
ovarian follicle cell development	muscle thin filament assembly	mRNA cis splicing, via spliceosome	neuron remodeling	mitochondrial respiratory chain complex I assembly	mitochondrial outer membrane translocase complex assembly	nuclear envelope reassembly	negative regulation of MAP kinase activity	negative regulation of lymphocyte migration
ovarian follicle development	muscle tissue development	mRNA destabilization	neuropeptide signaling pathway	mitochondrial respiratory chain complex III assembly	mitochondrial protein processing	nuclear membrane organization	negative regulation of MAPK cascade	negative regulation of macroautophagy
ovarian nurse cell to oocyte transport	mushroom body development	mRNA export from nucleus	neurotransmitter catabolic process	mitochondrial ribosome assembly	mitochondrial proton-transporting ATP synthase complex assembly	nuclear mRNA surveillance	negative regulation of MDA-5 signaling pathway	negative regulation of mammary gland epithelial cell proliferation
oviposition	MyD88-independent toll-like receptor signaling pathway	mRNA polyadenylation	neurotransmitter receptor metabolic process	mitochondrial translation	mitochondrial respiratory chain complex assembly	nuclear polyadenylation-dependent mRNA catabolic process	negative regulation of microtubule polymerization	negative regulation of MAP kinase activity
oxaloacetate metabolic process	myelin assembly	mRNA processing	neurotransmitter receptor transport, endosome to postsynaptic membrane	mitochondrial translational elongation	mitochondrial respiratory chain complex I assembly	nuclear polyadenylation-dependent rRNA catabolic process	negative regulation of microtubule polymerization or depolymerization	negative regulation of MAPK cascade
oxidation-reduction process	myelin maintenance	mRNA splice site selection	neurotransmitter secretion	mitochondrial translational initiation	mitochondrial respiratory chain complex III assembly	nuclear polyadenylation-dependent tRNA catabolic process	negative regulation of mitochondrial depolarization	negative regulation of MDA-5 signaling pathway
oxidative demethylation	myelination	mRNA splicing, via spliceosome	neutral amino acid transport	mitochondrial translational termination	mitochondrial ribosome assembly	nuclear pore complex assembly	negative regulation of mitochondrial fusion	negative regulation of microtubule polymerization
oxidative phosphorylation	myelination in peripheral nervous system	mRNA stabilization	neutrophil chemotaxis	mitochondrial tRNA 3'-trailer cleavage, endonucleolytic	mitochondrial translation	nuclear pore organization	negative regulation of mitochondrial membrane permeability	negative regulation of microtubule polymerization or depolymerization
oxygen homeostasis	myeloid cell differentiation	mRNA transcription	neutrophil degranulation	mitochondrial tRNA processing	mitochondrial translational elongation	nuclear transport	negative regulation of mitochondrial outer membrane permeabilization involved in apoptotic signaling pathway	negative regulation of mitochondrial depolarization
pancreatic juice secretion	myoblast differentiation	mRNA transport	neutrophil differentiation	mitochondrial tryptophanyl-tRNA aminoacylation	mitochondrial translational initiation	nuclear-transcribed mRNA catabolic process	negative regulation of mRNA splicing, via spliceosome	negative regulation of mitochondrial fusion
pantothenate metabolic process	myoblast fusion	mucosal immune response	NIK/NF-kappaB signaling	mitochondrial unfolded protein response	mitochondrial translational termination	nuclear-transcribed mRNA catabolic process, exonucleolytic, 3'-5'	negative regulation of multicellular organism growth	negative regulation of mitochondrial membrane permeability
paraxial mesoderm development	myoblast migration	multi-ciliated epithelial cell differentiation	nitrobenzene metabolic process	mitochondrion morphogenesis	mitochondrial tRNA 3'-trailer cleavage, endonucleolytic	nuclear-transcribed mRNA catabolic process, no-go decay	negative regulation of myelination	negative regulation of mitochondrial outer membrane permeabilization involved in apoptotic signaling pathway
pentose-phosphate shunt	myoblast proliferation	multicellular organism development	NLS-bearing protein import into nucleus	mitochondrion organization	mitochondrial tRNA processing	nuclear-transcribed mRNA catabolic process, nonsense-mediated decay	negative regulation of myeloid cell differentiation	negative regulation of mRNA splicing, via spliceosome
pentose-phosphate shunt, non-oxidative branch	myofibril assembly	multicellular organism growth	Notch signaling pathway	mitophagy	mitochondrial tryptophanyl-tRNA aminoacylation	nucleobase-containing compound metabolic process	negative regulation of neural precursor cell proliferation	negative regulation of multicellular organism growth
peptide catabolic process	myosin filament organization	multicellular organism reproduction	notochord development	mitotic actomyosin contractile ring assembly	mitochondrial unfolded protein response	nucleolus organization	negative regulation of neuroblast proliferation	negative regulation of myelination
peptidoglycan recognition protein signaling pathway	myosin II filament assembly	multivesicular body assembly	nuclear axial expansion	mitotic cell cycle	mitochondrion morphogenesis	nucleoside diphosphate phosphorylation	negative regulation of neuron apoptotic process	negative regulation of myeloid cell differentiation
peptidoglycan turnover	myotube differentiation	multivesicular body sorting pathway	nuclear envelope organization	mitotic chromosome condensation	mitochondrion organization	nucleoside metabolic process	negative regulation of neuron death	negative regulation of neural precursor cell proliferation
peptidyl-arginine methylation	N-acetylglucosamine catabolic process	muscle attachment	nuclear envelope reassembly	mitotic chromosome movement towards spindle pole	mitophagy	nucleoside triphosphate biosynthetic process	negative regulation of neuron differentiation	negative regulation of neuroblast proliferation
peptidyl-arginine methylation, to asymmetrical-dimethyl arginine	N-acetylglucosamine metabolic process	muscle cell cellular homeostasis	nuclear membrane organization	mitotic cytokinesis	mitotic actomyosin contractile ring assembly	nucleoside triphosphate catabolic process	negative regulation of neuron migration	negative regulation of neuron apoptotic process
peptidyl-cysteine oxidation	N-acetylneuraminate catabolic process	muscle cell differentiation	nuclear mRNA surveillance	mitotic G2 DNA damage checkpoint	mitotic cell cycle	nucleosome assembly	negative regulation of neuron projection development	negative regulation of neuron death
peptidyl-glutamate ADP-deribosylation	N-glycan fucosylation	muscle cell fate specification	nuclear polyadenylation-dependent mRNA catabolic process	mitotic G2/M transition checkpoint	mitotic chromosome condensation	nucleosome mobilization	negative regulation of NF-kappaB transcription factor activity	negative regulation of neuron differentiation
peptidyl-histidine dephosphorylation	N-glycan processing	muscle contraction	nuclear polyadenylation-dependent rRNA catabolic process	mitotic metaphase plate congression	mitotic chromosome movement towards spindle pole	nucleosome positioning	negative regulation of NIK/NF-kappaB signaling	negative regulation of neuron migration
peptidyl-serine ADP-deribosylation	N-terminal peptidyl-glutamic acid acetylation	muscle fiber development	nuclear polyadenylation-dependent tRNA catabolic process	mitotic nuclear envelope reassembly	mitotic cytokinesis	nucleotide biosynthetic process	negative regulation of nitric oxide biosynthetic process	negative regulation of neuron projection development
peptidyl-serine dephosphorylation	N-terminal peptidyl-glycine N-myristoylation	muscle organ development	nuclear pore complex assembly	mitotic sister chromatid separation	mitotic G2 DNA damage checkpoint	nucleotide metabolic process	negative regulation of nitric-oxide synthase activity	negative regulation of NF-kappaB transcription factor activity
peptidyl-serine phosphorylation	N-terminal peptidyl-serine acetylation	muscle thin filament assembly	nuclear pore organization	mitotic spindle assembly	mitotic G2/M transition checkpoint	nucleotide-excision repair	negative regulation of nitrosative stress-induced intrinsic apoptotic signaling pathway	negative regulation of NIK/NF-kappaB signaling
peptidyl-threonine dephosphorylation	N-terminal protein amino acid acetylation	muscle tissue development	nuclear transport	mitotic spindle disassembly	mitotic metaphase plate congression	nucleotide-excision repair, DNA damage recognition	negative regulation of NLRP3 inflammasome complex assembly	negative regulation of nitric oxide biosynthetic process
pericardial nephrocyte differentiation	N-terminal protein amino acid modification	mushroom body development	nuclear-transcribed mRNA catabolic process	mitotic spindle organization	mitotic nuclear envelope reassembly	nucleus organization	negative regulation of Notch signaling pathway	negative regulation of nitric-oxide synthase activity
peripheral nervous system development	NAD salvage	MyD88-independent toll-like receptor signaling pathway	nuclear-transcribed mRNA catabolic process, exonucleolytic, 3'-5'	Mo-molybdopterin cofactor biosynthetic process	mitotic sister chromatid separation	olfactory learning	negative regulation of nuclear-transcribed mRNA catabolic process, nonsense-mediated decay	negative regulation of nitrosative stress-induced intrinsic apoptotic signaling pathway
PERK-mediated unfolded protein response	NADH metabolic process	myelin assembly	nuclear-transcribed mRNA catabolic process, no-go decay	modification-dependent protein catabolic process	mitotic spindle assembly	oligodendrocyte development	negative regulation of nucleic acid-templated transcription	negative regulation of NLRP3 inflammasome complex assembly
peroxisome fission	NADH regeneration	myelin maintenance	nuclear-transcribed mRNA catabolic process, nonsense-mediated decay	modulation by host of viral transcription	mitotic spindle disassembly	oligosaccharide metabolic process	negative regulation of nucleocytoplasmic transport	negative regulation of Notch signaling pathway
peroxisome membrane biogenesis	NADP metabolic process	myelination	nucleobase-containing compound metabolic process	modulation by virus of host cellular process	mitotic spindle organization	oligosaccharide-lipid intermediate biosynthetic process	negative regulation of ossification	negative regulation of nuclear-transcribed mRNA catabolic process, nonsense-mediated decay
peroxisome organization	NADPH regeneration	myelination in peripheral nervous system	nucleolus organization	modulation by virus of host process	Mo-molybdopterin cofactor biosynthetic process	ommatidial rotation	negative regulation of pathway-restricted SMAD protein phosphorylation	negative regulation of nucleic acid-templated transcription
pH reduction	necroptotic process	myeloid cell differentiation	nucleoside diphosphate phosphorylation	modulation of age-related behavioral decline	modification-dependent protein catabolic process	one-carbon metabolic process	negative regulation of peptidyl-serine phosphorylation	negative regulation of nucleocytoplasmic transport
phagocytosis	necroptotic signaling pathway	myoblast differentiation	nucleoside metabolic process	modulation of chemical synaptic transmission	modulation by host of viral transcription	oocyte anterior/posterior axis specification	negative regulation of phosphatase activity	negative regulation of ossification
phagocytosis, engulfment	negative regulation of actin filament depolymerization	myoblast fusion	nucleoside triphosphate biosynthetic process	molybdenum incorporation into molybdenum-molybdopterin complex	modulation by virus of host cellular process	oocyte maturation	negative regulation of phosphatidylinositol 3-kinase signaling	negative regulation of pathway-restricted SMAD protein phosphorylation
phagolysosome assembly involved in apoptotic cell clearance	negative regulation of actin filament polymerization	myoblast migration	nucleoside triphosphate catabolic process	molybdopterin cofactor biosynthetic process	modulation by virus of host process	oocyte microtubule cytoskeleton polarization	negative regulation of platelet-derived growth factor receptor signaling pathway	negative regulation of peptidyl-serine phosphorylation
phagosome maturation involved in apoptotic cell clearance	negative regulation of activin receptor signaling pathway	myoblast proliferation	nucleosome assembly	monoacylglycerol catabolic process	modulation of age-related behavioral decline	oogenesis	negative regulation of production of miRNAs involved in gene silencing by miRNA	negative regulation of phosphatase activity
phagosome-lysosome fusion involved in apoptotic cell clearance	negative regulation of adenosine receptor signaling pathway	myofibril assembly	nucleosome mobilization	monocarboxylic acid transport	modulation of chemical synaptic transmission	open tracheal system development	negative regulation of prostaglandin secretion	negative regulation of phosphatidylinositol 3-kinase signaling
phenylalanyl-tRNA aminoacylation	negative regulation of amyloid fibril formation	myosin filament organization	nucleosome positioning	monocyte differentiation	molybdenum incorporation into molybdenum-molybdopterin complex	orbitofrontal cortex development	negative regulation of proteasomal protein catabolic process	negative regulation of platelet-derived growth factor receptor signaling pathway
phenylpropanoid metabolic process	negative regulation of amyloid-beta clearance	myosin II filament assembly	nucleotide biosynthetic process	monoubiquitinated protein deubiquitination	molybdopterin cofactor biosynthetic process	organelle assembly	negative regulation of proteasomal ubiquitin-dependent protein catabolic process	negative regulation of production of miRNAs involved in gene silencing by miRNA
phosphate-containing compound metabolic process	negative regulation of amyloid-beta formation	myotube differentiation	nucleotide metabolic process	morphogenesis of an epithelial fold	monoacylglycerol catabolic process	organelle transport along microtubule	negative regulation of protein binding	negative regulation of prostaglandin secretion
phosphatidylcholine biosynthetic process	negative regulation of angiogenesis	N-acetylglucosamine catabolic process	nucleotide-excision repair	morphogenesis of an epithelial sheet	monocarboxylic acid transport	osteoblast differentiation	negative regulation of protein catabolic process	negative regulation of proteasomal protein catabolic process
phosphatidylinositol metabolic process	negative regulation of anion channel activity	N-acetylglucosamine metabolic process	nucleotide-excision repair, DNA damage recognition	morphogenesis of an epithelium	monocyte differentiation	osteoclast differentiation	negative regulation of protein kinase activity	negative regulation of proteasomal ubiquitin-dependent protein catabolic process
phosphatidylinositol phosphorylation	negative regulation of antimicrobial humoral response	N-acetylneuraminate catabolic process	nucleus organization	morphogenesis of embryonic epithelium	monoubiquitinated protein deubiquitination	outflow tract morphogenesis	negative regulation of protein kinase activity by regulation of protein phosphorylation	negative regulation of protein binding
phosphatidylinositol-mediated signaling	negative regulation of apoptotic process	N-glycan fucosylation	olfactory learning	motile cilium assembly	morphogenesis of an epithelial fold	ovarian follicle cell development	negative regulation of protein kinase B signaling	negative regulation of protein catabolic process
phosphatidylserine catabolic process	negative regulation of apoptotic signaling pathway	N-glycan processing	oligodendrocyte development	motor behavior	morphogenesis of an epithelial sheet	ovarian follicle development	negative regulation of protein localization to cell surface	negative regulation of protein kinase activity
phospholipid catabolic process	negative regulation of appetite	N-terminal peptidyl-glutamic acid acetylation	oligosaccharide metabolic process	motor learning	morphogenesis of an epithelium	ovarian nurse cell to oocyte transport	negative regulation of protein localization to plasma membrane	negative regulation of protein kinase activity by regulation of protein phosphorylation
phospholipid transport	negative regulation of Arp2/3 complex-mediated actin nucleation	N-terminal peptidyl-glycine N-myristoylation	oligosaccharide-lipid intermediate biosynthetic process	motor neuron axon guidance	morphogenesis of embryonic epithelium	oviposition	negative regulation of protein phosphorylation	negative regulation of protein kinase B signaling
phosphorylation	negative regulation of asexual reproduction	N-terminal peptidyl-serine acetylation	ommatidial rotation	mRNA 3'-end processing	motile cilium assembly	oxaloacetate metabolic process	negative regulation of protein processing	negative regulation of protein localization to cell surface
photoreceptor cell axon guidance	negative regulation of ATPase activity	N-terminal protein amino acid acetylation	one-carbon metabolic process	mRNA 5'-splice site recognition	motor behavior	oxidation-reduction process	negative regulation of protein serine/threonine kinase activity	negative regulation of protein localization to plasma membrane
phototransduction	negative regulation of autophagosome assembly	N-terminal protein amino acid modification	oocyte anterior/posterior axis specification	mRNA alternative polyadenylation	motor learning	oxidative demethylation	negative regulation of protein sumoylation	negative regulation of protein phosphorylation
pigment granule maturation	negative regulation of autophagy	NAD biosynthetic process	oocyte maturation	mRNA catabolic process	motor neuron axon guidance	oxidative phosphorylation	negative regulation of protein transport	negative regulation of protein processing
pinocytosis	negative regulation of axon extension	NAD salvage	oocyte microtubule cytoskeleton polarization	mRNA cis splicing, via spliceosome	mRNA 3'-end processing	oxygen homeostasis	negative regulation of protein ubiquitination	negative regulation of protein serine/threonine kinase activity
plasma lipoprotein particle assembly	negative regulation of bleb assembly	NADH metabolic process	oogenesis	mRNA destabilization	mRNA 5'-splice site recognition	pancreatic juice secretion	negative regulation of protein-containing complex assembly	negative regulation of protein sumoylation
plasma membrane ATP synthesis coupled electron transport	negative regulation of BMP signaling pathway	NADH regeneration	open tracheal system development	mRNA export from nucleus	mRNA alternative polyadenylation	pantothenate metabolic process	negative regulation of proteolysis	negative regulation of protein transport
plasma membrane organization	negative regulation of cAMP-mediated signaling	NADP metabolic process	orbitofrontal cortex development	mRNA polyadenylation	mRNA catabolic process	paraxial mesoderm development	negative regulation of Ras protein signal transduction	negative regulation of protein ubiquitination
plasma membrane to endosome transport	negative regulation of canonical Wnt signaling pathway	NADPH regeneration	organelle assembly	mRNA processing	mRNA cis splicing, via spliceosome	pentose-phosphate shunt	negative regulation of reactive oxygen species biosynthetic process	negative regulation of protein-containing complex assembly
plasma membrane tubulation	negative regulation of canonical Wnt signaling pathway involved in cardiac muscle cell fate commitment	necroptotic process	organelle transport along microtubule	mRNA splice site selection	mRNA destabilization	pentose-phosphate shunt, non-oxidative branch	negative regulation of reactive oxygen species metabolic process	negative regulation of proteolysis
platelet degranulation	negative regulation of carbohydrate metabolic process	necroptotic signaling pathway	osteoblast differentiation	mRNA splicing, via spliceosome	mRNA export from nucleus	peptide catabolic process	negative regulation of receptor internalization	negative regulation of Ras protein signal transduction
PML body organization	negative regulation of cardiac muscle cell apoptotic process	negative regulation of actin filament depolymerization	osteoclast differentiation	mRNA stabilization	mRNA polyadenylation	peptide cross-linking	negative regulation of receptor recycling	negative regulation of reactive oxygen species biosynthetic process
pole plasm assembly	negative regulation of cardiac muscle cell differentiation	negative regulation of actin filament polymerization	outflow tract morphogenesis	mRNA transcription	mRNA processing	peptidoglycan recognition protein signaling pathway	negative regulation of receptor signaling pathway via JAK-STAT	negative regulation of reactive oxygen species metabolic process
poly(A)+ mRNA export from nucleus	negative regulation of cardiac muscle hypertrophy	negative regulation of activin receptor signaling pathway	ovarian follicle cell development	mRNA transport	mRNA splice site selection	peptidoglycan turnover	negative regulation of release of cytochrome c from mitochondria	negative regulation of receptor internalization
pons development	negative regulation of cardiac myofibril assembly	negative regulation of adenosine receptor signaling pathway	ovarian follicle development	mucosal immune response	mRNA splicing, via spliceosome	peptidyl-arginine methylation	negative regulation of retrograde protein transport, ER to cytosol	negative regulation of receptor recycling
positive regulation by host of viral genome replication	negative regulation of cell adhesion	negative regulation of amyloid fibril formation	ovarian nurse cell to oocyte transport	multi-ciliated epithelial cell differentiation	mRNA stabilization	peptidyl-arginine methylation, to asymmetrical-dimethyl arginine	negative regulation of RIG-I signaling pathway	negative regulation of receptor signaling pathway via JAK-STAT
positive regulation by host of viral process	negative regulation of cell cycle	negative regulation of amyloid-beta clearance	oviposition	multicellular organism development	mRNA transcription	peptidyl-cysteine oxidation	negative regulation of RNA biosynthetic process	negative regulation of release of cytochrome c from mitochondria
positive regulation of actin cytoskeleton reorganization	negative regulation of cell death	negative regulation of amyloid-beta formation	oxaloacetate metabolic process	multicellular organism growth	mRNA transport	peptidyl-glutamate ADP-deribosylation	negative regulation of RNA splicing	negative regulation of retrograde protein transport, ER to cytosol
positive regulation of actin filament depolymerization	negative regulation of cell growth	negative regulation of angiogenesis	oxidation-reduction process	multicellular organism reproduction	mucosal immune response	peptidyl-histidine dephosphorylation	negative regulation of RNA-directed 5'-3' RNA polymerase activity	negative regulation of RIG-I signaling pathway
positive regulation of actin filament polymerization	negative regulation of cell migration	negative regulation of anion channel activity	oxidative demethylation	multivesicular body assembly	multi-ciliated epithelial cell differentiation	peptidyl-methionine modification	negative regulation of ryanodine-sensitive calcium-release channel activity	negative regulation of RNA biosynthetic process
positive regulation of aminoacyl-tRNA ligase activity	negative regulation of cell migration in other organism	negative regulation of antimicrobial humoral response	oxidative phosphorylation	multivesicular body sorting pathway	multicellular organism development	peptidyl-serine ADP-deribosylation	negative regulation of serotonin secretion	negative regulation of RNA splicing
positive regulation of amyloid-beta clearance	negative regulation of cell motility	negative regulation of apoptotic process	oxygen homeostasis	muscle attachment	multicellular organism growth	peptidyl-serine dephosphorylation	negative regulation of smoothened signaling pathway	negative regulation of RNA-directed 5'-3' RNA polymerase activity
positive regulation of aortic smooth muscle cell differentiation	negative regulation of cell population proliferation	negative regulation of apoptotic signaling pathway	pancreatic juice secretion	muscle cell cellular homeostasis	multicellular organism reproduction	peptidyl-serine phosphorylation	negative regulation of stem cell differentiation	negative regulation of ryanodine-sensitive calcium-release channel activity
positive regulation of apoptotic cell clearance	negative regulation of cellular protein catabolic process	negative regulation of appetite	pantothenate metabolic process	muscle cell differentiation	multivesicular body assembly	peptidyl-threonine dephosphorylation	negative regulation of stem cell population maintenance	negative regulation of serotonin secretion
positive regulation of apoptotic process	negative regulation of cellular protein metabolic process	negative regulation of Arp2/3 complex-mediated actin nucleation	paraxial mesoderm development	muscle cell fate specification	multivesicular body sorting pathway	pericardial nephrocyte differentiation	negative regulation of stress-activated MAPK cascade	negative regulation of smoothened signaling pathway
positive regulation of apoptotic signaling pathway	negative regulation of cellular response to oxidative stress	negative regulation of asexual reproduction	pentose-phosphate shunt	muscle contraction	muscle attachment	peripheral nervous system development	negative regulation of striated muscle tissue development	negative regulation of stem cell differentiation
positive regulation of aspartate secretion	negative regulation of chaperone-mediated protein folding	negative regulation of ATPase activity	pentose-phosphate shunt, non-oxidative branch	muscle fiber development	muscle cell cellular homeostasis	PERK-mediated unfolded protein response	negative regulation of synaptic growth at neuromuscular junction	negative regulation of stem cell population maintenance
[truncated: 1,826 more rows]
